# Supplementary material for: 2,4-Dichloro-6-[2-meth­oxy-4-(prop-2-en-1-yl)phen­oxy]-1,3,5-triazine
Source: Acta Crystallogr Sect E Struct Rep Online. 2010 Oct 30;66(Pt 11):o2946. doi: 10.1107/S1600536810042418 (PMC3009022; doi:10.1107/S1600536810042418)
Supplement: Supplementary file 1 [file e-66-o2946-sup1.cif]

##############################################################################
###                                                                        ###
###        Electronic paper (Acta Crystallographica Section E)             ###
###                                                                        ###
##############################################################################
#                                                                            #
# This CIF contains the data in a paper accepted for publication in Acta     #
# Crystallographica Section E. It conforms to the requirements of Notes      #
# for Authors for Section E, and has been peer reviewed under the auspices   #
# of the IUCr Commission on Journals.                                        #
#                                                                            #
# Full details of the Crystallographic Information File format               #
# are given in the paper "The Crystallographic Information File (CIF):       #
# a New Standard Archive File for Crystallography" by S. R. Hall, F. H.      #
# Allen and I. D. Brown [Acta Cryst. (1991), A47, 655-685].                  #
#                                                                            #
# The current version of the core CIF dictionary is obtainable from          #
# ftp://ftp.iucr.org/pub/cif_core.dic. The current version number is 2.4.    #
#                                                                            #
# Software is freely available for graphical display of the structure(s) in  #
# this CIF.  For information consult the CIF home page http://www.iucr.org/  #
# cif/home.html                                                              #
#                                                                            #
# This file may be used for bona fide research purposes within the           #
# scientific community so long as proper attribution is given to the journal # 
# article from which it was obtained.                                        #
#                                                                            #
##############################################################################
                                             
data_I
_audit_creation_method     SHELXL-97
_chemical_name_systematic
;
2,4-Dichloro-6-[2-methoxy-4-(prop-2-en-1-yl)phenoxy]-1,3,5-triazine
;
_chemical_name_common     ?
_chemical_formula_moiety     'C13 H11 Cl2 N3 O2'
_chemical_formula_sum     'C13 H11 Cl2 N3 O2'
_chemical_formula_iupac     'C13 H11 Cl2 N3 O2'
_chemical_formula_weight     312.15
_chemical_melting_point     ?
_chemical_melting_point_gt     385
_chemical_melting_point_lt     386
_symmetry_cell_setting     monoclinic
_symmetry_space_group_name_H-M     'P 21/c'
loop_
    _symmetry_equiv_pos_as_xyz
    'x, y, z'
    '-x, y+1/2, -z+1/2'
    '-x, -y, -z'
    'x, -y-1/2, z-1/2'
_cell_length_a     11.4771(12)
_cell_length_b     8.6050(9)
_cell_length_c     14.7189(13)
_cell_angle_alpha     90.00
_cell_angle_beta     103.0770(10)
_cell_angle_gamma     90.00
_cell_volume     1415.9(2)
_cell_formula_units_Z     4
_cell_measurement_reflns_used     2205
_cell_measurement_theta_min     2.761
_cell_measurement_theta_max     25.679
_cell_measurement_temperature     298(2)
_exptl_crystal_description     Monoclinic
_exptl_crystal_colour     colourless
_exptl_crystal_size_max     0.42
_exptl_crystal_size_mid     0.35
_exptl_crystal_size_min     0.33
_exptl_crystal_density_diffrn     1.464
_exptl_crystal_density_meas     ?
_exptl_crystal_density_method     'not measured'
_exptl_crystal_F_000     640
_exptl_absorpt_coefficient_mu     0.462
_exptl_absorpt_correction_type     multi-scan
_exptl_absorpt_process_details     '(SADABS; Sheldrick, 1996)'
_exptl_absorpt_correction_T_min     0.8295
_exptl_absorpt_correction_T_max     0.8624
_exptl_special_details
;
;
_diffrn_ambient_temperature     298(2)
_diffrn_radiation_type     MoK\a
_diffrn_radiation_wavelength     0.71073
_diffrn_radiation_source     'fine-focus sealed tube'
_diffrn_radiation_monochromator     graphite
_diffrn_measurement_device_type     'Siemens SMART CCD area-detector'
_diffrn_measurement_method     'phi and omega scans'
_diffrn_detector_area_resol_mean     ?
_diffrn_reflns_number     6755
_diffrn_reflns_av_R_equivalents     0.0273
_diffrn_reflns_av_sigmaI/netI     0.0339
_diffrn_reflns_theta_min     1.82
_diffrn_reflns_theta_max     25.02
_diffrn_reflns_theta_full     25.02
_diffrn_measured_fraction_theta_max     0.999
_diffrn_measured_fraction_theta_full     0.999
_diffrn_reflns_limit_h_min     -13
_diffrn_reflns_limit_h_max     12
_diffrn_reflns_limit_k_min     -10
_diffrn_reflns_limit_k_max     7
_diffrn_reflns_limit_l_min     -17
_diffrn_reflns_limit_l_max     17
_diffrn_standards_number     ?
_diffrn_standards_interval_count     ?
_diffrn_standards_interval_time     ?
_diffrn_standards_decay_%     ?
_refine_special_details
;
Refinement of <i>F</i>^2^ against ALL reflections. The weighted <i>R</i>-factor
<i>wR</i> and goodness of fit <i>S</i> are based on <i>F</i>^2^, conventional
<i>R</i>-factors <i>R</i> are based on <i>F</i>, with <i>F</i> set to zero for
negative <i>F</i>^2^. The threshold expression of <i>F</i>^2^ >
\s(<i>F</i>^2^) is used only for calculating <i>R</i>-factors(gt) <i>etc</i>.
and is not relevant to the choice of reflections for refinement.
<i>R</i>-factors based on <i>F</i>^2^ are statistically about twice as large
as those based on <i>F</i>, and <i>R</i>- factors based on ALL data will be
even larger.
;
_reflns_number_total     2499
_reflns_number_gt     1595
_reflns_threshold_expression     I>2sigma(I)
_refine_ls_structure_factor_coef     Fsqd
_refine_ls_matrix_type     full
_refine_ls_R_factor_all     0.0741
_refine_ls_R_factor_gt     0.0383
_refine_ls_wR_factor_gt     0.0786
_refine_ls_wR_factor_ref     0.0988
_refine_ls_goodness_of_fit_ref     1.022
_refine_ls_restrained_S_all     1.022
_refine_ls_number_reflns     2499
_refine_ls_number_parameters     201
_refine_ls_number_restraints     0
_refine_ls_hydrogen_treatment     constr
_refine_ls_weighting_scheme     calc
_refine_ls_weighting_details
         'calc w=1/[\s^2^(Fo^2^)+(0.0303P)^2^+0.7779P] where P=(Fo^2^+2Fc^2^)/3'
_atom_sites_solution_hydrogens     geom
_atom_sites_solution_primary     direct
_atom_sites_solution_secondary     difmap
_refine_ls_shift/su_max     0.001
_refine_ls_shift/su_mean     0.000
_refine_diff_density_max     0.228
_refine_diff_density_min     -0.226
_refine_ls_extinction_method     none
_refine_ls_extinction_coef     0.086
_refine_ls_abs_structure_details     ?
_refine_ls_abs_structure_Flack     ?
_refine_ls_abs_structure_Rogers     ?
loop_
    _atom_type_symbol
    _atom_type_description
    _atom_type_scat_dispersion_real
    _atom_type_scat_dispersion_imag
    _atom_type_scat_source
    'C' 'C' 0.0033 0.0016
                         'International Tables Vol C Tables 4.2.6.8 and 6.1.1.4'
    'H' 'H' 0.0000 0.0000
                         'International Tables Vol C Tables 4.2.6.8 and 6.1.1.4'
    'O' 'O' 0.0106 0.0060
                         'International Tables Vol C Tables 4.2.6.8 and 6.1.1.4'
    'N' 'N' 0.0061 0.0033
                         'International Tables Vol C Tables 4.2.6.8 and 6.1.1.4'
    'Cl' 'Cl' 0.1484 0.1585
                         'International Tables Vol C Tables 4.2.6.8 and 6.1.1.4'
_computing_data_collection     'SMART (Siemens, 1996)'
_computing_cell_refinement     'SAINT (Siemens, 1996)'
_computing_data_reduction     'SAINT (Siemens, 1996)'
_computing_structure_solution     'SHELXS97 (Sheldrick, 2008)'
_computing_structure_refinement     'SHELXS97 (Sheldrick, 2008)'
_computing_molecular_graphics     'SHELXTL (Sheldrick, 2008)'
_computing_publication_material     'SHELXTL (Sheldrick, 2008)'
loop_
    _atom_site_type_symbol
    _atom_site_label
    _atom_site_fract_x
    _atom_site_fract_y
    _atom_site_fract_z
    _atom_site_U_iso_or_equiv
    _atom_site_adp_type
    _atom_site_calc_flag
    _atom_site_refinement_flags
    _atom_site_occupancy
    _atom_site_disorder_assembly
    _atom_site_disorder_group
    Cl Cl1 0.23031(7) 0.11286(10) 0.56145(6) 0.0754(3) Uani d . 1 . .
    Cl Cl2 0.08975(7) 0.41854(15) 0.81780(6) 0.1061(4) Uani d . 1 . .
    N N1 0.29775(19) 0.4567(3) 0.78327(14) 0.0541(6) Uani d . 1 . .
    N N2 0.36101(18) 0.3198(2) 0.66250(14) 0.0459(5) Uani d . 1 . .
    N N3 0.16967(19) 0.2701(3) 0.69226(16) 0.0621(7) Uani d . 1 . .
    O O1 0.47642(15) 0.5029(2) 0.75543(11) 0.0524(5) Uani d . 1 . .
    O O2 0.47302(16) 0.6829(2) 0.60769(12) 0.0583(5) Uani d . 1 . .
    C C1 0.3757(2) 0.4227(3) 0.73157(17) 0.0450(6) Uani d . 1 . .
    C C2 0.2573(2) 0.2488(3) 0.64855(18) 0.0525(7) Uani d . 1 . .
    C C3 0.1983(2) 0.3770(4) 0.7582(2) 0.0613(8) Uani d . 1 . .
    C C4 0.5660(2) 0.4821(3) 0.70437(17) 0.0439(6) Uani d . 1 . .
    C C5 0.5664(2) 0.5829(3) 0.63087(17) 0.0433(6) Uani d . 1 . .
    C C6 0.6619(2) 0.5747(3) 0.58824(17) 0.0486(7) Uani d . 1 . .
    H H6 0.6644 0.6411 0.5389 0.058 Uiso calc R 1 . .
    C C7 0.7537(2) 0.4693(3) 0.61776(18) 0.0499(7) Uani d . 1 A .
    C C8 0.7481(2) 0.3691(3) 0.6892(2) 0.0567(7) Uani d . 1 . .
    H H8 0.8082 0.2958 0.7082 0.068 Uiso calc R 1 . .
    C C9 0.6542(2) 0.3762(3) 0.73313(19) 0.0543(7) Uani d . 1 . .
    H H9 0.6513 0.3090 0.7820 0.065 Uiso calc R 1 . .
    C C10 0.4713(3) 0.7868(3) 0.5320(2) 0.0654(8) Uani d . 1 . .
    H H10A 0.5382 0.8565 0.5478 0.098 Uiso calc R 1 . .
    H H10B 0.3983 0.8456 0.5198 0.098 Uiso calc R 1 . .
    H H10C 0.4763 0.7285 0.4774 0.098 Uiso calc R 1 . .
    C C11 0.8576(2) 0.4640(4) 0.5703(2) 0.0653(8) Uani d . 1 . .
    H H11A 0.8779 0.5693 0.5563 0.078 Uiso calc PR 0.72(2) A 1
    H H11B 0.9265 0.4199 0.6131 0.078 Uiso calc PR 0.72(2) A 1
    H H11C 0.8464 0.5438 0.5226 0.078 Uiso d PR 0.28(2) A 2
    H H11D 0.9307 0.4883 0.6157 0.078 Uiso d PR 0.28(2) A 2
    C C12 0.8333(7) 0.3729(13) 0.4838(7) 0.066(2) Uani d P 0.72(2) A 1
    H H12 0.7661 0.3994 0.4382 0.079 Uiso calc PR 0.72(2) A 1
    C C13 0.8975(13) 0.2594(16) 0.4660(11) 0.086(3) Uani d P 0.72(2) A 1
    H H13A 0.9654 0.2292 0.5099 0.103 Uiso calc PR 0.72(2) A 1
    H H13B 0.8759 0.2074 0.4093 0.103 Uiso calc PR 0.72(2) A 1
    C C12' 0.876(2) 0.317(2) 0.527(2) 0.067(6) Uani d P 0.28(2) A 2
    H H12' 0.8899 0.2272 0.5634 0.080 Uiso calc PR 0.28(2) A 2
    C C13' 0.873(3) 0.310(5) 0.433(2) 0.082(8) Uani d P 0.28(2) A 2
    H H13C 0.8587 0.3992 0.3970 0.099 Uiso calc PR 0.28(2) A 2
    H H13D 0.8844 0.2152 0.4060 0.099 Uiso calc PR 0.28(2) A 2
loop_
    _atom_site_aniso_label
    _atom_site_aniso_U_11
    _atom_site_aniso_U_22
    _atom_site_aniso_U_33
    _atom_site_aniso_U_12
    _atom_site_aniso_U_13
    _atom_site_aniso_U_23
    Cl1 0.0806(5) 0.0678(5) 0.0734(5) -0.0163(4) 0.0081(4) -0.0086(4)
    Cl2 0.0585(5) 0.1906(12) 0.0795(6) -0.0079(6) 0.0370(4) -0.0104(7)
    N1 0.0501(13) 0.0681(16) 0.0488(13) 0.0005(12) 0.0208(11) 0.0046(12)
    N2 0.0491(13) 0.0447(13) 0.0449(13) -0.0015(11) 0.0129(10) 0.0040(11)
    N3 0.0480(13) 0.0831(19) 0.0547(15) -0.0086(13) 0.0105(11) 0.0101(14)
    O1 0.0533(11) 0.0569(12) 0.0531(11) -0.0097(10) 0.0246(9) -0.0077(9)
    O2 0.0602(11) 0.0621(12) 0.0580(12) 0.0142(10) 0.0244(9) 0.0081(10)
    C1 0.0452(15) 0.0491(17) 0.0422(15) 0.0015(13) 0.0127(12) 0.0103(13)
    C2 0.0545(16) 0.0548(18) 0.0453(15) -0.0022(15) 0.0052(13) 0.0124(13)
    C3 0.0517(17) 0.086(2) 0.0493(17) 0.0026(17) 0.0182(14) 0.0151(17)
    C4 0.0440(14) 0.0464(16) 0.0439(15) -0.0098(13) 0.0155(12) -0.0053(13)
    C5 0.0459(14) 0.0401(15) 0.0452(15) -0.0030(12) 0.0133(11) -0.0048(13)
    C6 0.0520(15) 0.0490(17) 0.0481(15) -0.0064(14) 0.0177(12) 0.0004(13)
    C7 0.0448(15) 0.0508(17) 0.0573(17) -0.0077(14) 0.0181(13) -0.0059(14)
    C8 0.0484(15) 0.0515(18) 0.0705(19) 0.0048(14) 0.0142(14) 0.0019(15)
    C9 0.0589(17) 0.0510(17) 0.0547(17) -0.0030(15) 0.0165(14) 0.0066(14)
    C10 0.0724(19) 0.060(2) 0.0636(19) 0.0131(17) 0.0160(15) 0.0119(17)
    C11 0.0523(17) 0.071(2) 0.080(2) -0.0070(16) 0.0292(16) -0.0036(18)
    C12 0.051(3) 0.090(5) 0.064(4) 0.000(3) 0.027(3) 0.004(4)
    C13 0.074(6) 0.086(8) 0.108(11) -0.012(5) 0.044(6) -0.021(6)
    C12' 0.068(11) 0.068(10) 0.078(15) 0.013(8) 0.043(11) 0.010(9)
    C13' 0.074(15) 0.10(2) 0.081(19) -0.010(14) 0.036(13) 0.007(12)
_geom_special_details
;
All e.s.d.'s (except the e.s.d. in the dihedral angle between two l.s. planes)
are estimated using the full covariance matrix. The cell e.s.d.'s are taken
into account individually in the estimation of e.s.d.'s in distances, angles
and torsion angles; correlations between e.s.d.'s in cell parameters are only
used when they are defined by crystal symmetry. An approximate (isotropic)
treatment of cell e.s.d.'s is used for estimating e.s.d.'s involving l.s.
planes.
;
loop_
    _geom_bond_atom_site_label_1
    _geom_bond_atom_site_label_2
    _geom_bond_site_symmetry_2
    _geom_bond_distance
    _geom_bond_publ_flag
    Cl1 C2 . 1.711(3) ?
    Cl2 C3 . 1.715(3) ?
    N1 C3 . 1.312(3) ?
    N1 C1 . 1.332(3) ?
    N2 C2 . 1.312(3) ?
    N2 C1 . 1.330(3) ?
    N3 C3 . 1.323(4) ?
    N3 C2 . 1.324(3) ?
    O1 C1 . 1.324(3) ?
    O1 C4 . 1.416(3) ?
    O2 C5 . 1.356(3) ?
    O2 C10 . 1.425(3) ?
    C4 C9 . 1.356(4) ?
    C4 C5 . 1.387(3) ?
    C5 C6 . 1.382(3) ?
    C6 C7 . 1.384(3) ?
    C6 H6 . 0.9300 ?
    C7 C8 . 1.372(4) ?
    C7 C11 . 1.513(3) ?
    C8 C9 . 1.378(3) ?
    C8 H8 . 0.9300 ?
    C9 H9 . 0.9300 ?
    C10 H10A . 0.9600 ?
    C10 H10B . 0.9600 ?
    C10 H10C . 0.9600 ?
    C11 C12' . 1.451(18) ?
    C11 C12 . 1.466(7) ?
    C11 H11A . 0.9700 ?
    C11 H11B . 0.9700 ?
    C11 H11C . 0.9700 ?
    C11 H11D . 0.9700 ?
    C12 C13 . 1.29(2) ?
    C12 H12 . 0.9300 ?
    C13 H13A . 0.9300 ?
    C13 H13B . 0.9300 ?
    C12' C13' . 1.38(5) ?
    C12' H12' . 0.9300 ?
    C13' H13C . 0.9300 ?
    C13' H13D . 0.9300 ?
loop_
    _geom_angle_atom_site_label_1
    _geom_angle_atom_site_label_2
    _geom_angle_atom_site_label_3
    _geom_angle_site_symmetry_1
    _geom_angle_site_symmetry_3
    _geom_angle
    _geom_angle_publ_flag
    C3 N1 C1 . . 112.3(2) ?
    C2 N2 C1 . . 112.5(2) ?
    C3 N3 C2 . . 111.3(2) ?
    C1 O1 C4 . . 119.25(19) ?
    C5 O2 C10 . . 117.7(2) ?
    O1 C1 N2 . . 120.1(2) ?
    O1 C1 N1 . . 113.1(2) ?
    N2 C1 N1 . . 126.7(2) ?
    N2 C2 N3 . . 128.4(3) ?
    N2 C2 Cl1 . . 116.1(2) ?
    N3 C2 Cl1 . . 115.5(2) ?
    N1 C3 N3 . . 128.7(3) ?
    N1 C3 Cl2 . . 115.7(2) ?
    N3 C3 Cl2 . . 115.6(2) ?
    C9 C4 C5 . . 122.0(2) ?
    C9 C4 O1 . . 120.0(2) ?
    C5 C4 O1 . . 117.7(2) ?
    O2 C5 C6 . . 125.5(2) ?
    O2 C5 C4 . . 116.8(2) ?
    C6 C5 C4 . . 117.7(2) ?
    C5 C6 C7 . . 121.1(2) ?
    C5 C6 H6 . . 119.4 ?
    C7 C6 H6 . . 119.4 ?
    C8 C7 C6 . . 119.2(2) ?
    C8 C7 C11 . . 120.9(3) ?
    C6 C7 C11 . . 119.9(3) ?
    C7 C8 C9 . . 120.6(3) ?
    C7 C8 H8 . . 119.7 ?
    C9 C8 H8 . . 119.7 ?
    C4 C9 C8 . . 119.4(3) ?
    C4 C9 H9 . . 120.3 ?
    C8 C9 H9 . . 120.3 ?
    O2 C10 H10A . . 109.5 ?
    O2 C10 H10B . . 109.5 ?
    H10A C10 H10B . . 109.5 ?
    O2 C10 H10C . . 109.5 ?
    H10A C10 H10C . . 109.5 ?
    H10B C10 H10C . . 109.5 ?
    C12' C11 C12 . . 34.3(9) ?
    C12' C11 C7 . . 115.8(6) ?
    C12 C11 C7 . . 113.7(3) ?
    C12' C11 H11A . . 131.1 ?
    C12 C11 H11A . . 108.8 ?
    C7 C11 H11A . . 108.8 ?
    C12' C11 H11B . . 76.4 ?
    C12 C11 H11B . . 108.8 ?
    C7 C11 H11B . . 108.8 ?
    H11A C11 H11B . . 107.7 ?
    C12' C11 H11C . . 108.1 ?
    C12 C11 H11C . . 77.4 ?
    C7 C11 H11C . . 108.9 ?
    H11A C11 H11C . . 35.2 ?
    H11B C11 H11C . . 134.6 ?
    C12' C11 H11D . . 107.5 ?
    C12 C11 H11D . . 132.7 ?
    C7 C11 H11D . . 108.9 ?
    H11A C11 H11D . . 74.5 ?
    H11B C11 H11D . . 35.4 ?
    H11C C11 H11D . . 107.4 ?
    C13 C12 C11 . . 125.3(14) ?
    C13 C12 H11C . . 140.6 ?
    C11 C12 H11C . . 37.0 ?
    C13 C12 H12 . . 117.4 ?
    C11 C12 H12 . . 117.4 ?
    H11C C12 H12 . . 91.6 ?
    C12 C13 H13A . . 120.0 ?
    C12 C13 H13B . . 120.0 ?
    H13A C13 H13B . . 120.0 ?
    C13' C12' C11 . . 120(3) ?
    C13' C12' H12' . . 119.9 ?
    C11 C12' H12' . . 119.9 ?
    C12' C13' H13C . . 120.0 ?
    C12' C13' H13D . . 120.0 ?
    H13C C13' H13D . . 120.0 ?
loop_
    _geom_torsion_atom_site_label_1
    _geom_torsion_atom_site_label_2
    _geom_torsion_atom_site_label_3
    _geom_torsion_atom_site_label_4
    _geom_torsion_site_symmetry_1
    _geom_torsion_site_symmetry_2
    _geom_torsion_site_symmetry_3
    _geom_torsion_site_symmetry_4
    _geom_torsion
    _geom_torsion_publ_flag
    C4 O1 C1 N2 . . . . 2.3(3) ?
    C4 O1 C1 N1 . . . . -178.1(2) ?
    C2 N2 C1 O1 . . . . 179.1(2) ?
    C2 N2 C1 N1 . . . . -0.5(4) ?
    C3 N1 C1 O1 . . . . 179.5(2) ?
    C3 N1 C1 N2 . . . . -0.9(4) ?
    C1 N2 C2 N3 . . . . 1.6(4) ?
    C1 N2 C2 Cl1 . . . . -179.54(18) ?
    C3 N3 C2 N2 . . . . -1.0(4) ?
    C3 N3 C2 Cl1 . . . . -180.0(2) ?
    C1 N1 C3 N3 . . . . 1.5(4) ?
    C1 N1 C3 Cl2 . . . . -177.49(19) ?
    C2 N3 C3 N1 . . . . -0.7(4) ?
    C2 N3 C3 Cl2 . . . . 178.3(2) ?
    C1 O1 C4 C9 . . . . -92.5(3) ?
    C1 O1 C4 C5 . . . . 93.6(3) ?
    C10 O2 C5 C6 . . . . 1.2(4) ?
    C10 O2 C5 C4 . . . . -179.6(2) ?
    C9 C4 C5 O2 . . . . 179.4(2) ?
    O1 C4 C5 O2 . . . . -6.8(3) ?
    C9 C4 C5 C6 . . . . -1.4(4) ?
    O1 C4 C5 C6 . . . . 172.4(2) ?
    O2 C5 C6 C7 . . . . 179.3(2) ?
    C4 C5 C6 C7 . . . . 0.2(4) ?
    C5 C6 C7 C8 . . . . 1.5(4) ?
    C5 C6 C7 C11 . . . . -179.5(2) ?
    C6 C7 C8 C9 . . . . -2.0(4) ?
    C11 C7 C8 C9 . . . . 179.0(3) ?
    C5 C4 C9 C8 . . . . 0.9(4) ?
    O1 C4 C9 C8 . . . . -172.7(2) ?
    C7 C8 C9 C4 . . . . 0.8(4) ?
    C8 C7 C11 C12' . . . . 58.8(16) ?
    C6 C7 C11 C12' . . . . -120.3(16) ?
    C8 C7 C11 C12 . . . . 96.6(7) ?
    C6 C7 C11 C12 . . . . -82.5(7) ?
    C12' C11 C12 C13 . . . . -23.9(13) ?
    C7 C11 C12 C13 . . . . -125.3(10) ?
    C12 C11 C12' C13' . . . . 26(2) ?
    C7 C11 C12' C13' . . . . 121(2) ?
data_global
_journal_date_recd_electronic     2010-09-15
_journal_date_accepted     2010-10-19
_journal_name_full     'Acta Crystallographica, Section E'
_journal_year     2010
_journal_volume     66
_journal_issue     11
_journal_page_first     o2946
_journal_page_last     o2946
_journal_paper_category     QO
_journal_coeditor_code     RN2069
_publ_contact_author_name     'Jin-Ming Gao'
_publ_contact_author_address
;
College of Science
Northwest A&F University
Yangling 712100
People's Republic of China
;
_publ_contact_author_email     'jinminggaocn@yahoo.com.cn'
_publ_contact_author_fax     '+86-87092226'
_publ_contact_author_phone     '+86-13991812408'
_publ_section_title
;
2,4-Dichloro-6-[2-methoxy-4-(prop-2-en-1-yl)phenoxy]-1,3,5-triazine
;
loop_
    _publ_author_name
    _publ_author_footnote
    _publ_author_address
    'Ma, Ya-Tuan'
;
Additional address:
College of Life Sciences, Northwest A&F University,
Yangling Shaanxi 712100,
People's Republic of China.
;
;
College of Science
Northwest A&F University
Yangling Shaanxi 712100
People's Republic of China
;
    'Li, Hong-Quan' .
;
College of Science
Northwest A&F University
Yangling Shaanxi 712100
People's Republic of China
;
    'Shi, Xin-Wei' .
;
College of Science
Northwest A&F University
Yangling Shaanxi 712100
People's Republic of China
;
    'Zhang, An-Ling' .
;
College of Science
Northwest A&F University
Yangling Shaanxi 712100
People's Republic of China
;
    'Gao, Jin-Ming' .
;
College of Science
Northwest A&F University
Yangling Shaanxi 712100
People's Republic of China
;
