# Supplementary material for: 2,4-Dichloro-6-[2-meth­oxy-4-(prop-2-en-1-yl)phen­oxy]-1,3,5-triazine
Source: Acta Crystallogr Sect E Struct Rep Online. 2010 Oct 30;66(Pt 11):o2946. doi: 10.1107/S1600536810042418 (PMC3009022; doi:10.1107/S1600536810042418)
Supplement: Supplementary file 2 [file e-66-o2946-Isup2.hkl]

# 
# h,k,l, Fc-squared, Fo-squared, sigma(Fo-squared) and status flag 
# 
data_I
_shelx_title ' 100408h in P2(1)/c' 
_shelx_refln_list_code          4 
_shelx_F_calc_maximum      178.46 
_exptl_crystal_F_000       640.00 
_reflns_d_resolution_high  0.8404 
 
loop_ 
 _symmetry_equiv_pos_as_xyz 
 'x, y, z' 
 '-x, y+1/2, -z+1/2' 
 '-x, -y, -z' 
 'x, -y-1/2, z-1/2' 
 
_cell_length_a    11.4771 
_cell_length_b     8.6050 
_cell_length_c    14.7189 
_cell_angle_alpha  90.000 
_cell_angle_beta  103.077 
_cell_angle_gamma  90.000 
 
_shelx_F_squared_multiplier     1.000 
 
loop_ 
 _refln_index_h 
 _refln_index_k 
 _refln_index_l 
 _refln_F_squared_calc 
 _refln_F_squared_meas 
 _refln_F_squared_sigma 
 _refln_observed_status 
   1   0   0     4132.79     4078.90     53.08 o 
   2   0   0     4463.33     4379.48     63.75 o 
   3   0   0     8015.68     8211.32     78.28 o 
   4   0   0       53.97       38.86      2.18 o 
   5   0   0     1209.81     1184.83     15.76 o 
   6   0   0      509.20      462.38      7.82 o 
   7   0   0     1345.13     1418.60     16.88 o 
   8   0   0      244.90      217.18      6.49 o 
   9   0   0      321.81      329.92     10.51 o 
  10   0   0      137.71      137.47     13.55 o 
  11   0   0      180.82      162.44     14.27 o 
  12   0   0      115.50      121.43     15.64 o 
  13   0   0       22.64       51.27     14.75 o 
   1   1   0     5763.12     5817.61     98.86 o 
   2   1   0        2.28        3.97      0.84 o 
   3   1   0     1524.03     1486.73     10.64 o 
   4   1   0       44.40       38.84      1.73 o 
   5   1   0       30.74       42.16      2.72 o 
   6   1   0     1651.20     1678.17     13.55 o 
   7   1   0      299.10      290.41      4.81 o 
   8   1   0       16.06       20.38      3.67 o 
   9   1   0      192.38      186.85      7.24 o 
  10   1   0        0.00        8.36     12.79 o 
  11   1   0       23.57       39.54      8.71 o 
  12   1   0       30.47       44.58      9.56 o 
  13   1   0        4.04       -0.15      7.50 o 
   0   2   0     1795.11     1790.69     27.19 o 
   1   2   0      225.78      240.89      3.98 o 
   2   2   0        2.29       -1.06      1.15 o 
   3   2   0      392.24      365.97      4.73 o 
   4   2   0        1.33        2.38      1.33 o 
   5   2   0      190.78      209.31      4.22 o 
   6   2   0      602.07      577.52      8.15 o 
   7   2   0       19.23       25.96      3.31 o 
   8   2   0       51.19       53.16      5.12 o 
   9   2   0       78.32       80.87      5.48 o 
  10   2   0        2.36        3.51      4.68 o 
  11   2   0       18.14       33.29      8.48 o 
  12   2   0        5.41       13.58      7.88 o 
  13   2   0       12.85        3.23      8.20 o 
   1   3   0     2092.96     2124.48     19.41 o 
   2   3   0        0.23       -2.06      1.38 o 
   3   3   0     1376.11     1464.39     15.02 o 
   4   3   0      237.25      225.88      4.27 o 
   5   3   0      635.65      535.26      6.97 o 
   6   3   0        0.30       -0.24      2.64 o 
   7   3   0      102.61       99.82      5.34 o 
   8   3   0     1049.77     1050.31     18.68 o 
   9   3   0      221.99      214.31      8.07 o 
  10   3   0        9.83        9.18      5.54 o 
  11   3   0      111.77      128.46      9.23 o 
  12   3   0        0.57        7.94      7.24 o 
   0   4   0      317.48      271.62      9.84 o 
   1   4   0      239.07      226.50      5.39 o 
   2   4   0     2019.75     2053.62     20.33 o 
   3   4   0      357.86      371.36      6.87 o 
   4   4   0       29.86       46.25      3.33 o 
   5   4   0      698.09      689.38     14.61 o 
   6   4   0      141.88      130.36     14.69 o 
   7   4   0      630.58      598.66     12.00 o 
   8   4   0        5.69        3.02      4.05 o 
   9   4   0      189.84      194.37      8.72 o 
  10   4   0        0.01        0.48      5.41 o 
  11   4   0        1.40       -3.71      5.36 o 
  12   4   0        0.02       -7.82      5.42 o 
   1   5   0      195.06      201.37      5.90 o 
   2   5   0      213.64      203.37      6.03 o 
   3   5   0        0.49        0.34      2.60 o 
   4   5   0      292.27      316.17     10.24 o 
   5   5   0       11.94       10.90      4.46 o 
   6   5   0       90.50       90.72      7.56 o 
   7   5   0       15.57        8.79      5.47 o 
   8   5   0       39.24       40.14      6.99 o 
   9   5   0        1.57       10.58      6.47 o 
  10   5   0       71.87       85.22      9.75 o 
  11   5   0       12.94       17.60      6.86 o 
   0   6   0      154.62      156.92     10.01 o 
   1   6   0      302.66      283.08      7.68 o 
   2   6   0      417.94      443.40      9.41 o 
   3   6   0       91.44       85.07      9.04 o 
   4   6   0       42.12       28.36      8.95 o 
   5   6   0       23.14       23.08      8.61 o 
   6   6   0      192.79      180.68      9.66 o 
   7   6   0        1.82       -9.78      7.10 o 
   8   6   0        0.09       -4.43      5.70 o 
   9   6   0        7.05        3.16      5.86 o 
  10   6   0        0.11       -7.02      6.17 o 
   1   7   0      352.89      351.30     12.43 o 
   2   7   0       97.15       90.58     10.54 o 
   3   7   0       69.77       99.50     13.63 o 
   4   7   0      429.31      438.10     14.24 o 
   5   7   0      386.89      379.87     25.15 o 
   6   7   0        2.77       -0.28      5.39 o 
   7   7   0       25.02       19.77      6.63 o 
   8   7   0       13.71        7.09      6.63 o 
   9   7   0       22.66       31.05      8.29 o 
   0   8   0       82.27      105.33      9.49 o 
   1   8   0       32.40       25.98      6.99 o 
   2   8   0      169.29      166.66      9.80 o 
   3   8   0      101.65      122.16     14.35 o 
   4   8   0      208.26      234.01     11.63 o 
   5   8   0       28.30       30.66      7.86 o 
   6   8   0       41.00       44.54      8.79 o 
   7   8   0        3.57        6.00      7.09 o 
   8   8   0        0.04       -8.58     12.84 o 
   1   9   0       72.17       84.36      9.43 o 
   2   9   0       78.81       72.33      9.55 o 
   3   9   0       48.96       53.07      8.89 o 
   4   9   0        0.01       -8.96      6.63 o 
   5   9   0        0.96       -1.92      6.63 o 
   6   9   0        0.72        5.18      7.26 o 
   0  10   0       22.75       37.41     12.38 o 
   1  10   0       31.92       40.76      9.54 o 
   2  10   0       22.37       13.39      7.87 o 
 -13   1   1        0.79       -5.75      8.13 o 
 -12   1   1        0.79        0.43      6.92 o 
 -11   1   1      447.07      475.13     19.15 o 
 -10   1   1     1693.80     1790.82     23.13 o 
  -9   1   1      332.07      334.91      7.85 o 
  -8   1   1      268.74      245.01      5.43 o 
  -7   1   1      815.23      832.89      8.29 o 
  -6   1   1      275.43      233.56      3.92 o 
  -5   1   1       50.28       49.88      2.04 o 
  -4   1   1        0.21        0.10      0.82 o 
  -3   1   1     2159.01     2127.49     16.04 o 
  -2   1   1     1986.75     1962.50     14.39 o 
  -1   1   1      731.61      721.40     16.58 o 
   0   1   1     1539.48     1508.01     15.99 o 
   1   1   1     1000.25     1042.73      8.36 o 
   2   1   1      493.24      468.40      8.88 o 
   3   1   1     2306.46     2237.19     16.76 o 
   4   1   1     3836.00     3883.91     26.34 o 
   5   1   1      101.36      112.36      2.91 o 
   6   1   1     1122.05     1072.88     14.85 o 
   7   1   1      187.47      165.26      4.59 o 
   8   1   1      158.45      143.64      4.56 o 
   9   1   1       70.38       77.47      6.34 o 
  10   1   1      138.93      151.35      7.59 o 
  11   1   1      348.23      331.79     13.83 o 
  12   1   1       14.27       10.95      7.83 o 
  13   1   1       33.31       41.42     10.00 o 
 -13   2   1       13.58       15.31      9.21 o 
 -12   2   1       11.22        8.15      7.37 o 
 -11   2   1      178.86      193.91     11.35 o 
 -10   2   1       70.93       80.47     12.51 o 
  -9   2   1        0.01        0.48      4.54 o 
  -8   2   1       62.07       72.21      4.51 o 
  -7   2   1     1321.60     1345.79     14.39 o 
  -6   2   1       52.38       54.75      3.31 o 
  -5   2   1      439.45      435.57      6.97 o 
  -4   2   1     4107.09     4157.17     29.94 o 
  -3   2   1       80.49       72.88      3.58 o 
  -2   2   1     1780.61     1764.81     29.13 o 
  -1   2   1     9124.32     9317.68     92.27 o 
   0   2   1     9420.33     9460.28    120.02 o 
   1   2   1     1920.21     1906.66     25.68 o 
   2   2   1     8728.87     8996.62     67.46 o 
   3   2   1     3984.51     4019.47     40.00 o 
   4   2   1      390.69      358.69      6.89 o 
   5   2   1     1951.90     2014.58     17.43 o 
   6   2   1       52.95       39.07      3.04 o 
   7   2   1        0.05       -3.84      2.56 o 
   8   2   1      241.16      230.32      7.63 o 
   9   2   1       75.48       75.25      6.40 o 
  10   2   1        7.04        3.46      4.70 o 
  11   2   1      117.93      151.38      8.84 o 
  12   2   1       72.46      112.87     11.50 o 
 -12   3   1       20.42       17.10      7.91 o 
 -11   3   1        4.77        1.20      5.50 o 
 -10   3   1       11.39        1.68      5.84 o 
  -9   3   1       66.74       75.39      6.71 o 
  -8   3   1        6.49        5.74      4.10 o 
  -7   3   1        2.26        1.58      3.36 o 
  -6   3   1      478.13      483.58     15.62 o 
  -5   3   1      566.35      564.42      9.70 o 
  -4   3   1     1523.86     1635.42     21.90 o 
  -3   3   1      843.37      888.87     10.12 o 
  -2   3   1      807.67      798.75      9.44 o 
  -1   3   1       95.49       90.44      3.62 o 
   0   3   1       67.24       54.09      3.07 o 
   1   3   1       93.90       85.23      7.75 o 
   2   3   1      148.96      156.72      4.11 o 
   3   3   1      148.63      136.96      3.96 o 
   4   3   1       17.82       25.33      2.36 o 
   5   3   1        2.71        6.37      2.02 o 
   6   3   1       83.16       83.68      4.84 o 
   7   3   1        3.74        2.82      3.18 o 
   8   3   1       34.79       43.25      5.36 o 
   9   3   1       32.64       39.90      6.18 o 
  10   3   1        0.86        0.11      5.03 o 
  11   3   1      104.61      129.91      9.03 o 
  12   3   1       31.76       35.72      9.30 o 
 -12   4   1       11.45       16.83      6.55 o 
 -11   4   1        0.66       -7.69      5.13 o 
 -10   4   1       56.16       64.42      7.26 o 
  -9   4   1        0.15       -6.77      4.51 o 
  -8   4   1        0.85       -4.30      7.28 o 
  -7   4   1      172.00      162.82      6.81 o 
  -6   4   1       38.41       37.56      5.52 o 
  -5   4   1      255.75      275.91     18.09 o 
  -4   4   1       47.83       54.35      5.93 o 
  -3   4   1      213.38      250.76      5.63 o 
  -2   4   1      590.01      585.47      8.81 o 
  -1   4   1      736.98      757.89     18.47 o 
   0   4   1      387.31      388.34      8.43 o 
   1   4   1       63.57       62.39      3.43 o 
   2   4   1        8.50        9.24      2.46 o 
   3   4   1       51.30       49.68      3.41 o 
   4   4   1        8.60        4.79      4.11 o 
   5   4   1      505.61      483.01     21.16 o 
   6   4   1      319.03      304.73      9.58 o 
   7   4   1       97.20      106.58      5.88 o 
   8   4   1        0.20        3.12      4.45 o 
   9   4   1       37.58       42.97      5.97 o 
  10   4   1      116.44      116.98      9.41 o 
  11   4   1        7.55        0.91      5.75 o 
  12   4   1        0.46       -1.11      6.52 o 
 -11   5   1       17.66       14.57      7.76 o 
 -10   5   1        2.01       -8.94      5.96 o 
  -9   5   1      281.71      274.46     12.36 o 
  -8   5   1       14.32        6.42      5.16 o 
  -7   5   1        3.14        0.15      4.83 o 
  -6   5   1      229.18      207.92      9.48 o 
  -5   5   1       24.89       21.38      5.42 o 
  -4   5   1       37.65       58.86      6.09 o 
  -3   5   1      404.71      400.35      7.95 o 
  -2   5   1     1266.98     1249.48     15.42 o 
  -1   5   1      555.26      574.77      9.83 o 
   0   5   1      695.07      707.75     13.48 o 
   1   5   1       11.99       12.99      3.16 o 
   2   5   1        1.15       -1.72      2.39 o 
   3   5   1       18.72       15.81      3.19 o 
   4   5   1      249.97      250.51      9.33 o 
   5   5   1        0.71       -1.81      4.36 o 
   6   5   1       70.03       71.73      7.19 o 
   7   5   1      274.27      264.17     14.21 o 
   8   5   1      250.11      244.50     16.96 o 
   9   5   1       49.90       32.02      7.42 o 
  10   5   1        0.77       -6.60      5.30 o 
  11   5   1        1.20       -1.92      6.15 o 
 -10   6   1        0.35       -6.53     12.52 o 
  -9   6   1        5.89       -1.37      6.01 o 
  -8   6   1       40.12       37.83      8.08 o 
  -7   6   1       21.13       15.96      6.54 o 
  -6   6   1      221.39      210.73     10.11 o 
  -5   6   1        8.62        4.82      5.76 o 
  -4   6   1       41.80       39.63      8.59 o 
  -3   6   1      112.40      114.08     11.66 o 
  -2   6   1       34.67       28.67      4.10 o 
  -1   6   1      160.36      136.82      5.80 o 
   0   6   1      125.99      144.62      6.80 o 
   1   6   1      249.79      272.81      7.59 o 
   2   6   1       46.51       52.51      4.71 o 
   3   6   1      162.96      153.82      8.24 o 
   4   6   1       66.27       77.66      7.72 o 
   5   6   1       73.66       83.66      7.93 o 
   6   6   1       40.38       34.37      6.93 o 
   7   6   1       26.46        6.23      6.24 o 
   8   6   1       59.78       65.47     12.05 o 
   9   6   1        0.91       -3.30      6.30 o 
  10   6   1        1.32       -5.60      6.62 o 
  -9   7   1       19.82       11.75      7.38 o 
  -8   7   1        0.33       -8.34      6.54 o 
  -7   7   1       91.91       95.43      9.85 o 
  -6   7   1       43.92       31.34      7.18 o 
  -5   7   1        0.78       -6.68      4.99 o 
  -4   7   1        0.21       -5.04      7.39 o 
  -3   7   1        0.08       -4.95      4.87 o 
  -2   7   1        5.87        0.30      4.72 o 
  -1   7   1       73.86       80.41      7.81 o 
   0   7   1       15.04       17.59      4.16 o 
   1   7   1       96.72       89.87      5.65 o 
   2   7   1        6.76       -3.96      4.71 o 
   3   7   1        4.24       -1.53      5.35 o 
   4   7   1       66.74       74.32      8.65 o 
   5   7   1       48.59       48.39      7.32 o 
   6   7   1        5.12       -7.45     11.78 o 
   7   7   1       11.00        5.01      6.08 o 
   8   7   1       11.67       -0.49      6.35 o 
   9   7   1        8.33        0.96      7.30 o 
  -8   8   1        0.37       -9.14      6.98 o 
  -7   8   1       72.43       69.42     10.07 o 
  -6   8   1      100.45      102.85     10.47 o 
  -5   8   1        1.15        0.32      6.47 o 
  -4   8   1        0.27       -1.85      5.58 o 
  -3   8   1       76.51       99.68      9.65 o 
  -2   8   1       64.59       65.55      8.22 o 
  -1   8   1        4.80       -0.45      7.56 o 
   0   8   1       71.96       85.16      6.91 o 
   1   8   1       30.24       22.52      9.14 o 
   2   8   1        2.74       -2.01      5.43 o 
   3   8   1       19.99       23.89      6.90 o 
   4   8   1       71.99       67.07      8.44 o 
   5   8   1        0.03        0.34      6.13 o 
   6   8   1        0.03       -2.46      6.15 o 
   7   8   1        1.49       -4.52      6.03 o 
   8   8   1        0.84       -6.24      6.88 o 
  -6   9   1        0.00       -5.07      6.69 o 
  -5   9   1        5.72        0.84      7.19 o 
  -4   9   1       43.63       46.71      9.24 o 
  -3   9   1        9.15        5.65      6.50 o 
  -2   9   1       93.72      119.98     10.47 o 
  -1   9   1        8.47       16.51      5.95 o 
   0   9   1       98.30      124.92     11.94 o 
   1   9   1       60.56       70.08      9.15 o 
   2   9   1        3.85       -4.79      6.23 o 
   3   9   1        1.31        1.94      6.64 o 
   4   9   1        6.50        4.19      7.33 o 
   5   9   1        0.00       -5.03      7.35 o 
   6   9   1       11.01       13.89      9.19 o 
  -2  10   1        4.51       -4.75      7.97 o 
  -1  10   1       32.69       68.30     11.13 o 
   0  10   1       31.88       38.99      9.57 o 
   1  10   1      102.86      122.16     12.90 o 
   2  10   1        0.48       -8.22      6.70 o 
 -13   0   2        0.09      -10.56     10.66 o 
 -12   0   2      102.67      126.05     16.19 o 
 -11   0   2       76.13       75.03     12.04 o 
 -10   0   2      374.20      395.21     18.59 o 
  -9   0   2     1283.32     1361.97     22.85 o 
  -8   0   2      221.12      194.40      6.23 o 
  -7   0   2      696.68      716.28     10.80 o 
  -6   0   2      832.08      885.71     11.44 o 
  -5   0   2       75.31       51.44      3.37 o 
  -4   0   2      606.00      690.08      8.47 o 
  -3   0   2    11003.89    10637.55     79.44 o 
  -2   0   2      458.27      456.30      5.29 o 
  -1   0   2     1351.55     1374.93     23.54 o 
   0   0   2     6290.15     6319.39     72.39 o 
   1   0   2     2142.03     2111.04     21.34 o 
   2   0   2       60.84       48.03      2.66 o 
   3   0   2      120.57       95.54      3.96 o 
   4   0   2     4419.98     4488.28     45.13 o 
   5   0   2      244.36      256.14      5.68 o 
   6   0   2      522.89      509.51      8.38 o 
   7   0   2        0.12       -4.65      3.34 o 
   8   0   2      188.81      198.49      8.51 o 
   9   0   2      129.83      132.12     15.96 o 
  10   0   2        0.28       -9.02      8.40 o 
  11   0   2      601.94      638.88     25.96 o 
  12   0   2       19.17        6.82     11.69 o 
 -13   1   2        3.08       -2.60      7.56 o 
 -12   1   2       21.05       23.86      7.93 o 
 -11   1   2       14.58       16.79     12.46 o 
 -10   1   2      888.54      982.66     25.60 o 
  -9   1   2      164.55      159.69      5.21 o 
  -8   1   2      318.97      306.55      6.12 o 
  -7   1   2       28.70       25.80      2.32 o 
  -6   1   2      563.57      544.73      6.01 o 
  -5   1   2      803.27      864.31      7.43 o 
  -4   1   2       23.19       24.59      1.83 o 
  -3   1   2     7055.64     6961.59     50.34 o 
  -2   1   2     2667.08     2611.73     20.49 o 
  -1   1   2     2998.93     3152.58     56.63 o 
   0   1   2      207.05      230.31      4.16 o 
   1   1   2      262.66      228.22      4.41 o 
   2   1   2    19127.94    19273.29    143.54 o 
   3   1   2     1279.83     1272.98     11.47 o 
   4   1   2      673.46      643.97      7.86 o 
   5   1   2     2706.59     2735.84     19.37 o 
   6   1   2       76.11       58.03      4.96 o 
   7   1   2      117.80      116.75      4.50 o 
   8   1   2      119.40      115.41      5.78 o 
   9   1   2        0.03       -1.46      3.63 o 
  10   1   2       12.31        7.13      5.07 o 
  11   1   2       59.13       70.62     10.23 o 
  12   1   2        1.49       -6.35      7.33 o 
 -13   2   2       36.72       37.20      9.19 o 
 -12   2   2        3.96       -0.99      6.75 o 
 -11   2   2        5.07        0.53      5.87 o 
 -10   2   2       39.21       33.71      4.98 o 
  -9   2   2      117.09      112.34      5.78 o 
  -8   2   2      180.49      166.84      5.04 o 
  -7   2   2       20.37       25.54      3.14 o 
  -6   2   2     1132.83     1196.68     12.78 o 
  -5   2   2      825.39      818.69      9.51 o 
  -4   2   2       64.36       66.85      2.83 o 
  -3   2   2      195.87      200.61      3.84 o 
  -2   2   2     5710.13     5588.60     63.29 o 
  -1   2   2     1907.18     1916.05     28.56 o 
   0   2   2     4701.98     4721.92     48.62 o 
   1   2   2    18127.72    18132.19    131.22 o 
   2   2   2     4136.40     4105.90     28.77 o 
   3   2   2     1426.89     1373.77     12.48 o 
   4   2   2      276.48      315.29      6.22 o 
   5   2   2     1818.18     1889.88     17.15 o 
   6   2   2       66.08       69.14      4.71 o 
   7   2   2       26.30       20.42      5.44 o 
   8   2   2        6.25        4.08      3.71 o 
   9   2   2        1.98        1.67      4.16 o 
  10   2   2      182.69      166.08      8.26 o 
  11   2   2       87.09      111.06      8.61 o 
  12   2   2       41.47       35.87      9.62 o 
 -12   3   2       23.07        9.84      8.02 o 
 -11   3   2       15.65        6.30      7.22 o 
 -10   3   2      224.84      219.28      7.64 o 
  -9   3   2      253.89      264.84      8.68 o 
  -8   3   2      758.58      778.51     13.59 o 
  -7   3   2       62.11       71.68      5.34 o 
  -6   3   2        4.40        3.45      3.52 o 
  -5   3   2        0.10       -2.98      2.42 o 
  -4   3   2     2749.95     2788.69     32.14 o 
  -3   3   2       60.65       53.50      2.48 o 
  -2   3   2       11.40       14.58      2.49 o 
  -1   3   2      596.19      591.23     16.25 o 
   0   3   2      344.17      376.40      6.81 o 
   1   3   2      186.42      185.56      4.59 o 
   2   3   2      635.42      674.25      9.27 o 
   3   3   2     1458.78     1471.49     18.68 o 
   4   3   2      164.69      174.26      4.45 o 
   5   3   2      767.23      773.94     10.29 o 
   6   3   2        2.90       -0.13      2.91 o 
   7   3   2       13.62        7.00      3.63 o 
   8   3   2       71.71       82.94      6.52 o 
   9   3   2      231.17      251.95      8.92 o 
  10   3   2       17.33       23.43      5.74 o 
  11   3   2      280.75      311.05     19.73 o 
  12   3   2       26.60       46.96      9.98 o 
 -12   4   2       30.48       28.41      6.97 o 
 -11   4   2       11.16       12.71      8.16 o 
 -10   4   2       21.27       10.63      5.32 o 
  -9   4   2        6.51        1.66      4.59 o 
  -8   4   2       43.30       34.77      5.26 o 
  -7   4   2       20.87       16.73      4.31 o 
  -6   4   2      106.17       91.34      6.35 o 
  -5   4   2      215.18      191.05      7.62 o 
  -4   4   2      229.33      226.41      4.87 o 
  -3   4   2     1554.72     1553.74     16.49 o 
  -2   4   2       83.02       66.95      6.23 o 
  -1   4   2      127.74      116.11      5.21 o 
   0   4   2      387.70      410.02      9.02 o 
   1   4   2      481.47      464.43      8.13 o 
   2   4   2       14.34       10.13      3.66 o 
   3   4   2       52.28       64.47      4.26 o 
   4   4   2     1431.89     1436.04     16.81 o 
   5   4   2        0.10       -0.15      5.92 o 
   6   4   2       61.19       77.43      6.21 o 
   7   4   2       26.27       15.88      4.31 o 
   8   4   2        0.16       -2.61      4.38 o 
   9   4   2       12.32       15.43      5.44 o 
  10   4   2       58.14       71.94      7.58 o 
  11   4   2       34.74       44.44      7.29 o 
 -11   5   2        0.11       -2.98      7.00 o 
 -10   5   2       45.17       32.29      8.74 o 
  -9   5   2       26.03       27.94      7.27 o 
  -8   5   2        6.49       -6.16      6.58 o 
  -7   5   2        9.42        3.17      5.10 o 
  -6   5   2        0.41       -3.09      4.25 o 
  -5   5   2       30.90       31.68      6.19 o 
  -4   5   2      352.14      353.14     10.87 o 
  -3   5   2      513.28      514.99      9.00 o 
  -2   5   2       17.42       11.16      2.93 o 
  -1   5   2      805.58      801.25     15.04 o 
   0   5   2       13.53       24.05      3.50 o 
   1   5   2      568.56      606.77     10.30 o 
   2   5   2        7.94        6.74      2.85 o 
   3   5   2       69.67       69.76      4.45 o 
   4   5   2        1.02       -0.52      3.58 o 
   5   5   2        1.01       -5.45      3.91 o 
   6   5   2        1.05       -1.44      4.52 o 
   7   5   2      203.85      180.27     10.18 o 
   8   5   2       40.72       40.05      7.63 o 
   9   5   2       60.83       77.03      9.54 o 
  10   5   2        4.54        2.68      5.57 o 
  11   5   2        0.53       -1.31      6.05 o 
 -11   6   2       11.88       15.82     11.13 o 
 -10   6   2       13.60       17.82      7.65 o 
  -9   6   2       81.97      105.54     10.57 o 
  -8   6   2       78.46       71.63      8.64 o 
  -7   6   2      110.05      116.80      9.01 o 
  -6   6   2        3.01       -1.42      5.14 o 
  -5   6   2       15.29        8.10      5.46 o 
  -4   6   2       80.96       91.53      7.31 o 
  -3   6   2      703.28      711.47     16.11 o 
  -2   6   2      243.97      253.83      7.34 o 
  -1   6   2       54.79       52.06      5.53 o 
   0   6   2       68.54       80.54      6.65 o 
   1   6   2      270.61      258.90      7.49 o 
   2   6   2       46.43       50.55      4.78 o 
   3   6   2      344.38      324.74      8.58 o 
   4   6   2      197.78      179.15      9.03 o 
   5   6   2      134.14      156.25      9.15 o 
   6   6   2        3.99       -4.02      5.25 o 
   7   6   2       55.76       46.09      9.24 o 
   8   6   2       42.27       37.82      7.83 o 
   9   6   2        3.33        2.04      6.46 o 
  10   6   2        8.63        5.68      7.97 o 
  -9   7   2       58.35       45.46      9.64 o 
  -8   7   2       26.34       31.10      8.11 o 
  -7   7   2        0.27       -1.97      6.46 o 
  -6   7   2       11.30       20.25      6.75 o 
  -5   7   2        4.22       -3.20     10.70 o 
  -4   7   2      131.35      124.48     14.18 o 
  -3   7   2       24.04       21.22      6.82 o 
  -2   7   2       15.00        8.04      5.42 o 
  -1   7   2      163.54      155.46      6.74 o 
   0   7   2       37.97       42.94      5.47 o 
   1   7   2      110.63      116.59      6.13 o 
   2   7   2      127.49      104.06      6.09 o 
   3   7   2      251.79      222.75     10.41 o 
   4   7   2      446.63      442.39     14.06 o 
   5   7   2        0.94        0.34      5.77 o 
   6   7   2        0.20       -5.69      6.14 o 
   7   7   2       42.03       41.67      8.50 o 
   8   7   2        2.44       -1.20      6.35 o 
   9   7   2       19.33        7.04      7.82 o 
  -8   8   2        1.45        0.69     13.12 o 
  -7   8   2       11.22       13.16      7.67 o 
  -6   8   2        9.63        6.98      7.89 o 
  -5   8   2       60.04       75.06      9.35 o 
  -4   8   2       15.79       11.43      6.92 o 
  -3   8   2        7.79       13.80      6.32 o 
  -2   8   2        0.44       -7.55      5.03 o 
  -1   8   2      152.15      164.35      7.91 o 
   0   8   2        6.90        0.27      4.23 o 
   1   8   2        0.01       -2.79      4.19 o 
   2   8   2      140.47      144.28      9.50 o 
   3   8   2      103.44      109.86      9.98 o 
   4   8   2        4.86        6.22      6.40 o 
   5   8   2        8.63        7.78      6.32 o 
   6   8   2       36.05       37.76      8.67 o 
   7   8   2        0.18       -5.67      6.66 o 
  -6   9   2       27.24       28.93      8.83 o 
  -5   9   2        2.39       -7.07      8.26 o 
  -4   9   2       59.80       74.55     10.07 o 
  -3   9   2       78.87       89.50     10.59 o 
  -2   9   2       18.62       30.90      7.92 o 
  -1   9   2       34.90       47.31      7.21 o 
   0   9   2      148.09      151.75     10.84 o 
   1   9   2        3.79        6.98      6.58 o 
   2   9   2       46.46       50.28      8.85 o 
   3   9   2        0.18       -3.63      6.36 o 
   4   9   2        7.08        8.66      7.53 o 
   5   9   2        1.41       -2.48      7.18 o 
  -2  10   2       19.52       25.55      7.32 o 
  -1  10   2       13.94       28.63      9.07 o 
   0  10   2        1.03        7.44      8.00 o 
   1  10   2        1.41       -4.73      9.70 o 
   2  10   2       25.50       20.00      9.41 o 
 -13   1   3       12.23       18.62      7.98 o 
 -12   1   3      123.35      141.59     11.97 o 
 -11   1   3       13.94       31.99      7.26 o 
 -10   1   3      503.40      495.52     10.16 o 
  -9   1   3      135.82      128.53      5.07 o 
  -8   1   3       20.26       24.45      2.99 o 
  -7   1   3        1.58       -1.53      1.61 o 
  -6   1   3        4.04       15.44      1.87 o 
  -5   1   3     4506.19     4661.16     38.08 o 
  -4   1   3     1134.13     1174.38     13.88 o 
  -3   1   3      155.91      150.98      2.58 o 
  -2   1   3        8.37        9.09      3.53 o 
  -1   1   3      779.02      820.16     13.46 o 
   0   1   3      344.83      342.52      4.86 o 
   1   1   3    31847.12    33194.09    335.25 o 
   2   1   3      768.43      699.21      9.94 o 
   3   1   3      463.10      450.24      6.30 o 
   4   1   3     1245.45     1194.66     14.89 o 
   5   1   3      533.21      508.92     14.69 o 
   6   1   3       49.48       73.84      4.22 o 
   7   1   3       89.35       84.23      4.37 o 
   8   1   3      417.76      411.41      8.49 o 
   9   1   3        0.62       -3.24      4.17 o 
  10   1   3      226.73      230.63      8.91 o 
  11   1   3       55.55       63.93     10.14 o 
  12   1   3       26.67       23.67     17.06 o 
 -13   2   3       75.09      111.70     12.17 o 
 -12   2   3       10.92       11.98      7.41 o 
 -11   2   3       22.12       19.44      5.68 o 
 -10   2   3       81.17       96.24      6.25 o 
  -9   2   3        5.20        1.37      3.07 o 
  -8   2   3      240.68      224.82      5.62 o 
  -7   2   3     1432.15     1497.07     15.49 o 
  -6   2   3      678.71      656.93      8.94 o 
  -5   2   3     1727.37     1780.22     15.95 o 
  -4   2   3     2534.98     2430.62     29.87 o 
  -3   2   3      239.71      227.22      4.27 o 
  -2   2   3      947.76      883.51     15.24 o 
  -1   2   3      713.33      692.05     10.50 o 
   0   2   3    19522.88    19822.33    143.10 o 
   1   2   3      507.52      481.92     12.50 o 
   2   2   3     4920.17     5071.39     50.40 o 
   3   2   3      202.67      183.01      6.19 o 
   4   2   3      304.95      321.50      5.95 o 
   5   2   3       42.38       57.78      3.66 o 
   6   2   3      105.64      115.03      4.96 o 
   7   2   3      202.56      201.56      5.86 o 
   8   2   3       80.05       87.86      8.18 o 
   9   2   3      354.39      372.80     10.49 o 
  10   2   3       11.66       16.71      6.19 o 
  11   2   3        1.87        1.63      5.84 o 
  12   2   3        0.11       -2.27      8.14 o 
 -13   3   3        4.86       -7.26      7.70 o 
 -12   3   3       11.67        3.70      7.09 o 
 -11   3   3        0.03       -6.03      4.02 o 
 -10   3   3       70.08       65.61      7.53 o 
  -9   3   3      408.18      390.63      8.73 o 
  -8   3   3      130.13      118.32      5.08 o 
  -7   3   3      655.48      684.63     10.12 o 
  -6   3   3     1371.41     1398.14     18.96 o 
  -5   3   3       11.05       17.00      4.60 o 
  -4   3   3       24.20       34.10     11.47 o 
  -3   3   3      128.84      117.33      3.50 o 
  -2   3   3      106.46      102.31      4.69 o 
  -1   3   3     1231.22     1262.34     27.04 o 
   0   3   3     1536.19     1632.05     19.28 o 
   1   3   3       29.83       28.63      2.88 o 
   2   3   3      582.18      608.61      9.13 o 
   3   3   3      411.12      413.17      9.04 o 
   4   3   3      386.98      352.12      6.50 o 
   5   3   3       36.77       41.16      3.41 o 
   6   3   3      190.58      181.15      5.33 o 
   7   3   3       18.58       10.25      4.11 o 
   8   3   3       21.99       19.59      4.66 o 
   9   3   3       94.19       98.96      7.24 o 
  10   3   3       87.72       91.61      7.74 o 
  11   3   3        5.03        1.65      5.74 o 
 -12   4   3       20.28       17.24      6.69 o 
 -11   4   3        0.10       -4.14      4.56 o 
 -10   4   3        0.12       -6.90      4.60 o 
  -9   4   3       11.43        4.63      4.63 o 
  -8   4   3       81.49       89.22      6.72 o 
  -7   4   3      208.92      184.06     11.62 o 
  -6   4   3       24.17       31.34      5.11 o 
  -5   4   3      113.88      111.07     10.37 o 
  -4   4   3      191.70      160.87      4.37 o 
  -3   4   3     1505.49     1592.21     31.47 o 
  -2   4   3       15.79       22.59      2.81 o 
  -1   4   3       71.11       66.10      4.39 o 
   0   4   3      458.77      459.12     11.84 o 
   1   4   3     1073.01     1125.19     13.99 o 
   2   4   3      569.57      561.45      9.43 o 
   3   4   3      309.84      336.57     11.48 o 
   4   4   3      622.82      596.34     10.37 o 
   5   4   3      168.08      157.32      5.78 o 
   6   4   3      127.43      111.77      5.99 o 
   7   4   3        7.44        7.32      4.13 o 
   8   4   3        0.03       -0.83      4.28 o 
   9   4   3       60.36       73.90      7.20 o 
  10   4   3       13.46       10.55      6.07 o 
  11   4   3        4.08        8.89      6.30 o 
 -11   5   3       57.89       66.18     11.68 o 
 -10   5   3       32.23       35.51     10.51 o 
  -9   5   3        1.97       -7.39      5.26 o 
  -8   5   3       26.04       27.20      6.63 o 
  -7   5   3       13.76       14.98      5.27 o 
  -6   5   3       46.98       40.11      5.90 o 
  -5   5   3      266.40      241.03      9.57 o 
  -4   5   3        1.49        3.58      3.84 o 
  -3   5   3       13.98       28.76      5.50 o 
  -2   5   3      349.00      354.94     13.82 o 
  -1   5   3      484.65      510.18     12.41 o 
   0   5   3      151.30      147.15      7.29 o 
   1   5   3      380.43      360.39      8.11 o 
   2   5   3      118.40      119.48      5.89 o 
   3   5   3       95.61      108.40      6.20 o 
   4   5   3      272.25      274.23      7.53 o 
   5   5   3       12.53        9.10      5.16 o 
   6   5   3      295.89      287.61     13.46 o 
   7   5   3      107.27      108.78      8.46 o 
   8   5   3       95.12       99.69     16.25 o 
   9   5   3       30.19       14.59      6.90 o 
  10   5   3       48.43       59.66      8.72 o 
 -11   6   3       15.77       18.68      9.53 o 
 -10   6   3       55.20       40.74      8.75 o 
  -9   6   3      100.79      130.48     10.88 o 
  -8   6   3       86.11      112.37     10.42 o 
  -7   6   3      178.07      159.92      9.64 o 
  -6   6   3        4.32       -1.85      4.93 o 
  -5   6   3        0.71       -5.47      5.80 o 
  -4   6   3      260.03      243.40     17.47 o 
  -3   6   3       31.28       38.88      6.37 o 
  -2   6   3      410.57      443.95      9.46 o 
  -1   6   3        8.29        1.23      3.69 o 
   0   6   3      379.71      353.17      8.64 o 
   1   6   3       89.82       86.72      6.01 o 
   2   6   3      376.52      383.61      9.29 o 
   3   6   3      168.95      145.23      6.41 o 
   4   6   3       15.07       26.89      6.16 o 
   5   6   3      475.06      469.39     14.28 o 
   6   6   3       56.02       49.72      7.73 o 
   7   6   3       43.71       43.20      7.33 o 
   8   6   3       12.07        7.26      5.98 o 
   9   6   3       19.92       23.10      7.79 o 
  10   6   3       13.25       12.72      8.25 o 
  -9   7   3        6.28       11.04     10.37 o 
  -8   7   3        0.50      -11.00     12.74 o 
  -7   7   3        0.24        1.60      5.84 o 
  -6   7   3       42.61       52.98      8.22 o 
  -5   7   3        7.35        5.78      5.90 o 
  -4   7   3       10.10        1.00      5.07 o 
  -3   7   3        7.05        4.09      7.82 o 
  -2   7   3       30.69       33.72      6.30 o 
  -1   7   3        3.60        4.10      3.72 o 
   0   7   3        0.07       -1.05      3.54 o 
   1   7   3      168.74      157.14     11.26 o 
   2   7   3      324.98      323.88      9.33 o 
   3   7   3      114.95      108.47      8.87 o 
   4   7   3       51.56       45.34      7.43 o 
   5   7   3       36.19       47.11      9.17 o 
   6   7   3       52.33       45.14     12.29 o 
   7   7   3        2.65        5.07      6.08 o 
   8   7   3        8.29        2.97      6.23 o 
  -8   8   3       11.00       14.51      7.86 o 
  -7   8   3        1.04        2.03      7.34 o 
  -6   8   3        3.44        7.76      6.62 o 
  -5   8   3        2.01       -0.29      6.33 o 
  -4   8   3       10.64        6.81      5.99 o 
  -3   8   3        1.64       -4.30      5.78 o 
  -2   8   3       25.45       38.69     12.72 o 
  -1   8   3       23.16       31.35      5.92 o 
   0   8   3      133.76      146.92      7.27 o 
   1   8   3       66.54       74.85      6.82 o 
   2   8   3      115.37      117.23      8.72 o 
   3   8   3        9.04       -1.62      5.62 o 
   4   8   3        8.29        5.15      6.30 o 
   5   8   3       55.45       58.70      9.28 o 
   6   8   3       16.75       13.10      7.31 o 
   7   8   3       18.16       17.68     13.44 o 
  -6   9   3        1.49       -0.47      7.73 o 
  -5   9   3       58.88       50.19      9.60 o 
  -4   9   3       11.08        1.85      7.72 o 
  -3   9   3       50.72       66.36      9.59 o 
  -2   9   3        1.50        7.07      6.01 o 
  -1   9   3        8.04       13.27      5.97 o 
   0   9   3       14.36       15.01      6.65 o 
   1   9   3        5.40        2.72      6.40 o 
   2   9   3       27.27       33.51      7.95 o 
   3   9   3        2.29       -3.36      6.31 o 
   4   9   3      109.18      119.97     11.64 o 
   5   9   3       52.28       66.53     10.10 o 
  -2  10   3      122.55      147.45     10.27 o 
  -1  10   3       50.94       70.84     11.19 o 
   0  10   3        0.07       -3.80      8.06 o 
   1  10   3        0.01        3.57     11.76 o 
 -13   0   4       87.01      112.92     15.53 o 
 -12   0   4       65.12       96.74     14.23 o 
 -11   0   4       35.95       45.98      7.66 o 
 -10   0   4      224.21      223.30     10.53 o 
  -9   0   4     1039.42     1048.35     37.77 o 
  -8   0   4     2622.66     2739.29     27.62 o 
  -7   0   4     1210.34     1298.96     15.79 o 
  -6   0   4      201.87      205.08      5.50 o 
  -5   0   4     9845.06    10527.15     80.28 o 
  -4   0   4      109.78      120.01      3.51 o 
  -3   0   4      193.64      195.23      3.81 o 
  -2   0   4     2486.73     2463.21     29.02 o 
  -1   0   4     3184.69     3313.92     62.15 o 
   0   0   4     1245.23     1185.11     11.36 o 
   1   0   4     4904.59     4744.87     37.55 o 
   2   0   4      985.29      963.65     19.36 o 
   3   0   4      132.38      116.09      5.59 o 
   4   0   4      113.56      119.41      5.46 o 
   5   0   4     4352.06     4596.95     52.21 o 
   6   0   4     1253.91     1301.89     20.62 o 
   7   0   4      191.26      161.59      7.90 o 
   8   0   4      390.05      382.62     11.75 o 
   9   0   4       33.56       24.76      6.11 o 
  10   0   4       15.81       15.19      9.43 o 
  11   0   4        1.19       -8.02      9.91 o 
  12   0   4       14.75        0.24     12.04 o 
 -13   1   4       35.04       58.73      9.63 o 
 -12   1   4       32.38       46.66      8.43 o 
 -11   1   4      273.18      282.50      9.69 o 
 -10   1   4      290.01      283.11      8.09 o 
  -9   1   4      279.74      260.38      6.38 o 
  -8   1   4       57.05       58.19      3.83 o 
  -7   1   4      287.14      264.33      5.72 o 
  -6   1   4     1417.47     1402.58     11.16 o 
  -5   1   4      166.82      163.21      5.99 o 
  -4   1   4      917.34      898.44      7.47 o 
  -3   1   4      405.67      396.94      5.35 o 
  -2   1   4      367.43      357.61      4.73 o 
  -1   1   4     5031.26     5078.30     55.12 o 
   0   1   4     1773.82     1821.91     21.79 o 
   1   1   4      273.41      279.78     10.66 o 
   2   1   4       50.75       61.71      3.62 o 
   3   1   4      114.89      115.05      3.47 o 
   4   1   4        0.62       -1.93      1.79 o 
   5   1   4       11.69        4.89      2.55 o 
   6   1   4      527.32      524.66      8.84 o 
   7   1   4        2.72        0.38      2.81 o 
   8   1   4        4.21       -1.55      3.54 o 
   9   1   4       42.39       40.20      5.52 o 
  10   1   4       53.89       52.51      6.82 o 
  11   1   4        0.47       -2.55      6.79 o 
  12   1   4       33.30       29.08      9.20 o 
 -13   2   4        9.75        2.49      7.69 o 
 -12   2   4        0.38       -8.47      5.65 o 
 -11   2   4        8.93        0.91      4.97 o 
 -10   2   4       11.62        9.41      3.87 o 
  -9   2   4      618.22      624.13      9.58 o 
  -8   2   4       22.95       26.01      3.21 o 
  -7   2   4       67.39       55.89      3.53 o 
  -6   2   4      295.27      268.19      4.17 o 
  -5   2   4       12.13       11.21      3.01 o 
  -4   2   4      556.81      537.86      9.81 o 
  -3   2   4        6.05        0.23      1.25 o 
  -2   2   4      122.44      130.18      3.18 o 
  -1   2   4       87.13       74.92      6.23 o 
   0   2   4      483.09      473.57      7.06 o 
   1   2   4     4957.20     5143.13     55.08 o 
   2   2   4      199.39      209.67      8.14 o 
   3   2   4        0.41       -1.13      1.65 o 
   4   2   4       82.39       84.55      3.75 o 
   5   2   4      378.52      391.16      8.62 o 
   6   2   4       38.78       48.49      3.96 o 
   7   2   4        0.02       -4.28      3.11 o 
   8   2   4        6.97        8.71      4.54 o 
   9   2   4        2.68       -1.26      4.63 o 
  10   2   4       27.03       34.15      6.22 o 
  11   2   4       46.80       63.32      8.24 o 
 -13   3   4       66.73       75.56     10.91 o 
 -12   3   4       49.21       61.33      7.90 o 
 -11   3   4       14.87        8.20      4.77 o 
 -10   3   4      219.43      221.26      7.61 o 
  -9   3   4        0.07        1.59      4.59 o 
  -8   3   4        2.86        3.61      3.26 o 
  -7   3   4       11.61       12.38      3.00 o 
  -6   3   4     1063.64     1047.53     15.92 o 
  -5   3   4      586.19      558.25      9.71 o 
  -4   3   4        9.53        4.11      1.96 o 
  -3   3   4      294.34      289.45      5.70 o 
  -2   3   4      736.39      794.65     14.04 o 
  -1   3   4      446.37      495.11     28.26 o 
   0   3   4     5545.34     5760.36     46.44 o 
   1   3   4     2967.95     3073.51     32.22 o 
   2   3   4      144.64      173.14      5.46 o 
   3   3   4     2663.81     2831.25     68.21 o 
   4   3   4      259.90      220.40      6.48 o 
   5   3   4       15.29       17.23      3.04 o 
   6   3   4      164.67      153.12      5.37 o 
   7   3   4      305.60      323.66      9.35 o 
   8   3   4       16.09       17.87      4.66 o 
   9   3   4       52.19       73.62      7.07 o 
  10   3   4        2.26       -1.51      5.06 o 
  11   3   4       46.70       40.65      9.10 o 
 -12   4   4        0.06       -4.07      4.97 o 
 -11   4   4       44.43       54.30      8.85 o 
 -10   4   4        8.74        1.41      4.95 o 
  -9   4   4        7.42        3.79      4.85 o 
  -8   4   4        1.39       -1.03      5.08 o 
  -7   4   4      371.96      378.43     11.60 o 
  -6   4   4      179.69      172.44      8.04 o 
  -5   4   4      875.09      887.89     31.02 o 
  -4   4   4      284.43      276.60      6.59 o 
  -3   4   4      565.69      563.67      8.98 o 
  -2   4   4      112.38      127.74      4.69 o 
  -1   4   4     4492.86     4521.22     69.61 o 
   0   4   4        0.17       -2.03     10.94 o 
   1   4   4      658.43      670.54     15.83 o 
   2   4   4     4549.62     4499.13     47.71 o 
   3   4   4     1891.90     1864.82     42.91 o 
   4   4   4       69.17       72.15      4.98 o 
   5   4   4        4.23        2.34      3.37 o 
   6   4   4      169.35      176.73      9.71 o 
   7   4   4       50.75       65.73      8.89 o 
   8   4   4       98.88       89.45      6.78 o 
   9   4   4       67.22       54.46     10.36 o 
  10   4   4       17.90       19.30      6.23 o 
  11   4   4       19.45       16.66      6.82 o 
 -11   5   4        2.90        0.95      7.06 o 
 -10   5   4        0.00       -0.75      6.57 o 
  -9   5   4       54.73       58.55      7.92 o 
  -8   5   4        2.79        0.90      5.13 o 
  -7   5   4       72.77       78.38      8.06 o 
  -6   5   4       56.71       56.01      6.94 o 
  -5   5   4        0.49       -5.60      3.73 o 
  -4   5   4      266.38      266.44     11.20 o 
  -3   5   4      204.52      204.20      6.71 o 
  -2   5   4       58.90       67.54      9.59 o 
  -1   5   4       28.27       22.81      4.26 o 
   0   5   4        7.49        5.46      2.90 o 
   1   5   4       10.41        6.60      2.90 o 
   2   5   4        5.35        8.25      3.11 o 
   3   5   4       14.25        9.75      3.61 o 
   4   5   4       40.71       40.00      4.66 o 
   5   5   4      627.98      628.35     15.67 o 
   6   5   4       41.26       42.74      7.27 o 
   7   5   4        0.30        0.97      5.62 o 
   8   5   4       36.94       38.11      7.25 o 
   9   5   4        1.24        2.91      8.62 o 
  10   5   4        7.18        8.68      5.81 o 
 -11   6   4        9.54        8.65      8.09 o 
 -10   6   4        3.97       -0.15      7.27 o 
  -9   6   4       22.92       18.53      7.14 o 
  -8   6   4        0.17        3.41      6.37 o 
  -7   6   4      264.52      251.44     17.16 o 
  -6   6   4       36.89       28.70      6.42 o 
  -5   6   4       34.18       37.76      8.35 o 
  -4   6   4        0.01       -3.27      4.50 o 
  -3   6   4       27.91       26.96     10.78 o 
  -2   6   4       34.17       40.48      6.28 o 
  -1   6   4       56.61       70.00      5.22 o 
   0   6   4       30.68       34.99      4.36 o 
   1   6   4        0.39       -4.31      3.04 o 
   2   6   4      102.66      104.45      5.72 o 
   3   6   4       53.56       53.26      5.40 o 
   4   6   4      154.53      123.37      8.38 o 
   5   6   4        0.02        1.57      5.17 o 
   6   6   4        0.57       -0.54      5.03 o 
   7   6   4       10.48       11.37      6.76 o 
   8   6   4       59.13       48.40      8.65 o 
   9   6   4       10.75       11.61      7.19 o 
  -9   7   4       90.88      107.88     11.66 o 
  -8   7   4        0.02        3.62      6.68 o 
  -7   7   4       77.51       74.98      9.53 o 
  -6   7   4      175.87      192.00     10.96 o 
  -5   7   4      217.24      213.98     10.58 o 
  -4   7   4       63.16       84.04     20.88 o 
  -3   7   4       44.73       40.55      7.29 o 
  -2   7   4        0.62       -1.44      4.75 o 
  -1   7   4        8.13        2.18      3.93 o 
   0   7   4       48.28       39.52      5.40 o 
   1   7   4      188.37      184.78      8.83 o 
   2   7   4        0.30        1.90      4.17 o 
   3   7   4        1.16       -6.84      4.56 o 
   4   7   4       25.61       30.70      6.52 o 
   5   7   4        0.00        4.63      6.21 o 
   6   7   4        0.05       -2.24      5.29 o 
   7   7   4       37.30       28.68      8.00 o 
   8   7   4        2.40        8.55      7.30 o 
  -8   8   4       75.15       73.64     12.84 o 
  -7   8   4       60.28       81.84     12.62 o 
  -6   8   4      164.15      156.20     10.76 o 
  -5   8   4        1.40        2.17      6.79 o 
  -4   8   4        4.47        5.10      6.74 o 
  -3   8   4       65.27       81.15      9.67 o 
  -2   8   4        7.19        8.37      5.17 o 
  -1   8   4       16.85       18.84      5.48 o 
   0   8   4      149.91      129.04      7.57 o 
   1   8   4      386.32      394.25     17.09 o 
   2   8   4       75.38       88.12      9.13 o 
   3   8   4        2.42       -0.96      5.71 o 
   4   8   4        3.72        6.35      6.58 o 
   5   8   4        0.67       -0.96      6.19 o 
   6   8   4        0.75      -10.59      7.29 o 
   7   8   4        0.85       -9.31      7.24 o 
  -6   9   4       42.17       32.58     20.37 o 
  -5   9   4        1.59       -0.13      6.81 o 
  -4   9   4        7.09        5.84      7.70 o 
  -3   9   4        6.81        2.18      7.06 o 
  -2   9   4        0.36        3.50      5.81 o 
  -1   9   4       10.78       11.02      5.96 o 
   0   9   4        1.26       -7.53      6.34 o 
   1   9   4        0.13       -3.28      5.66 o 
   2   9   4        0.47        1.65      8.06 o 
   3   9   4        0.74       -2.93      6.31 o 
   4   9   4       12.88       18.33      7.70 o 
 -13   1   5       30.52       38.23      9.19 o 
 -12   1   5       31.53       26.15      7.78 o 
 -11   1   5       14.35        9.48      4.36 o 
 -10   1   5      461.99      455.62      9.79 o 
  -9   1   5       14.83       18.02      3.32 o 
  -8   1   5      525.98      507.49      7.87 o 
  -7   1   5      808.72      805.41      8.34 o 
  -6   1   5       14.87       18.59      1.94 o 
  -5   1   5     4583.16     5250.95     38.95 o 
  -4   1   5      379.58      405.11      4.74 o 
  -3   1   5       14.16       22.71      1.68 o 
  -2   1   5     2234.88     2186.00     29.06 o 
  -1   1   5     1718.64     1710.10     16.55 o 
   0   1   5     1774.12     1808.93     22.41 o 
   1   1   5       17.27       12.54      2.42 o 
   2   1   5      125.25      100.80      3.63 o 
   3   1   5       12.58        9.75      2.28 o 
   4   1   5      418.15      405.93      7.17 o 
   5   1   5      673.39      651.04      9.70 o 
   6   1   5      131.43      139.63      5.33 o 
   7   1   5       68.67       73.58      5.10 o 
   8   1   5       34.90       35.23      4.50 o 
   9   1   5        0.03       -2.05      4.43 o 
  10   1   5        0.13        2.69      5.10 o 
  11   1   5       37.85       45.03      8.80 o 
 -13   2   5        0.00       -7.88      6.89 o 
 -12   2   5        2.53       -2.34      5.20 o 
 -11   2   5       65.50       66.75      6.97 o 
 -10   2   5        4.47       -3.59      3.29 o 
  -9   2   5      912.12      941.54     11.98 o 
  -8   2   5      295.72      297.91      7.87 o 
  -7   2   5      179.29      167.40      4.74 o 
  -6   2   5      302.48      263.52      4.39 o 
  -5   2   5        0.01       -1.94      1.47 o 
  -4   2   5      272.47      257.32      4.84 o 
  -3   2   5      349.64      323.30      7.50 o 
  -2   2   5     2562.01     2573.46     28.40 o 
  -1   2   5      252.11      252.98      5.38 o 
   0   2   5      545.08      489.27     10.65 o 
   1   2   5     2536.22     2604.64     56.41 o 
   2   2   5      449.12      452.27      7.87 o 
   3   2   5       86.53       98.46     13.27 o 
   4   2   5     1198.05     1184.79     14.84 o 
   5   2   5        7.41        9.19      2.99 o 
   6   2   5      663.20      670.63     10.55 o 
   7   2   5      214.72      210.56      6.63 o 
   8   2   5       78.20       74.04      8.45 o 
   9   2   5       16.75       15.78      5.31 o 
  10   2   5        3.34       -2.15      4.95 o 
  11   2   5       49.95       58.72      7.93 o 
 -13   3   5        0.13       -7.13      7.47 o 
 -12   3   5       67.72       88.96     12.44 o 
 -11   3   5       40.27       51.29      9.11 o 
 -10   3   5        0.02       -3.39      3.46 o 
  -9   3   5      349.42      342.77      7.66 o 
  -8   3   5      878.01      857.91     19.29 o 
  -7   3   5       27.89       26.76      3.56 o 
  -6   3   5        1.89       -2.41      2.68 o 
  -5   3   5      171.52      164.78      4.17 o 
  -4   3   5       22.12       20.52      2.82 o 
  -3   3   5      163.84      166.41      6.14 o 
  -2   3   5      275.41      308.63      6.37 o 
  -1   3   5        6.17        6.14      2.11 o 
   0   3   5      608.55      585.51      9.26 o 
   1   3   5     2330.75     2360.15     38.39 o 
   2   3   5     4694.10     4861.55     76.02 o 
   3   3   5       99.02      108.13      6.67 o 
   4   3   5        9.49        5.17      2.90 o 
   5   3   5       82.98       99.93      4.84 o 
   6   3   5       15.31       19.32      3.81 o 
   7   3   5        1.17        3.32      3.99 o 
   8   3   5       60.16       50.71      5.81 o 
   9   3   5       29.61       16.73      5.59 o 
  10   3   5       21.14       14.89      6.52 o 
  11   3   5        1.56        3.78      6.18 o 
 -12   4   5       10.02        8.50      5.47 o 
 -11   4   5        0.59       -4.90      4.46 o 
 -10   4   5       54.25       58.92      6.93 o 
  -9   4   5      195.16      188.19     11.62 o 
  -8   4   5      147.01      148.43      8.76 o 
  -7   4   5      544.86      514.40     13.58 o 
  -6   4   5       30.77       25.04      5.10 o 
  -5   4   5      298.01      298.09     12.53 o 
  -4   4   5      314.55      279.51      9.07 o 
  -3   4   5     1645.55     1748.38     22.31 o 
  -2   4   5      223.94      250.82      7.22 o 
  -1   4   5       38.26       35.62      4.95 o 
   0   4   5        6.02        8.96      2.87 o 
   1   4   5      557.94      587.55     10.22 o 
   2   4   5       78.24       78.64      6.52 o 
   3   4   5       62.75       73.12      5.25 o 
   4   4   5      530.59      499.49     14.11 o 
   5   4   5       50.36       60.23      7.29 o 
   6   4   5      250.12      254.64      8.77 o 
   7   4   5       36.52       24.29      5.22 o 
   8   4   5       28.16       22.48      6.58 o 
   9   4   5        5.21       -2.95      4.62 o 
  10   4   5        4.81        6.50      5.99 o 
 -11   5   5       16.75       12.32      6.32 o 
 -10   5   5       39.71       46.64      8.32 o 
  -9   5   5       63.68       76.88     14.85 o 
  -8   5   5      604.54      580.57     16.08 o 
  -7   5   5        2.30        3.66      5.13 o 
  -6   5   5       26.00       29.94      6.12 o 
  -5   5   5      249.32      244.03      9.70 o 
  -4   5   5      212.16      180.70      8.33 o 
  -3   5   5      120.36      124.69      5.24 o 
  -2   5   5      329.55      336.55     14.97 o 
  -1   5   5      363.25      336.45      9.37 o 
   0   5   5       33.56       49.14      4.52 o 
   1   5   5        2.85       -1.73      3.14 o 
   2   5   5        8.93       18.68      3.97 o 
   3   5   5      394.61      381.62     10.39 o 
   4   5   5      504.03      504.03     11.10 o 
   5   5   5       91.54      114.66      8.56 o 
   6   5   5        3.13        3.74      5.19 o 
   7   5   5      116.59      127.93      8.96 o 
   8   5   5        4.66       -1.61      5.77 o 
   9   5   5        1.50        0.93      6.23 o 
  10   5   5        7.40        3.24      6.12 o 
 -10   6   5       39.44       28.66      8.20 o 
  -9   6   5      127.20      140.21     11.54 o 
  -8   6   5       15.11       15.06      6.69 o 
  -7   6   5        5.98       10.96      6.04 o 
  -6   6   5       30.02       28.01      7.00 o 
  -5   6   5        5.36       10.55      5.16 o 
  -4   6   5      351.55      358.36     12.21 o 
  -3   6   5      107.93       97.03      7.50 o 
  -2   6   5      129.98      125.25      5.90 o 
  -1   6   5       35.28       37.89      5.53 o 
   0   6   5      162.01      160.61      6.44 o 
   1   6   5       34.99       30.27      4.85 o 
   2   6   5        1.75        8.86      4.32 o 
   3   6   5      115.09      107.82      6.21 o 
   4   6   5       47.73       42.83      7.44 o 
   5   6   5        0.68       -2.44      5.59 o 
   6   6   5       27.75       18.19      6.16 o 
   7   6   5        0.10        2.10      5.36 o 
   8   6   5        4.81        0.96      5.87 o 
   9   6   5       58.51       32.34     10.36 o 
  -9   7   5       90.65      108.42     12.84 o 
  -8   7   5       41.27       39.38      7.87 o 
  -7   7   5       18.39       23.14      8.37 o 
  -6   7   5       57.15       79.31     12.07 o 
  -5   7   5        0.16       -2.39      5.44 o 
  -4   7   5        0.00       -7.06      4.71 o 
  -3   7   5        1.94       -1.33      4.90 o 
  -2   7   5       34.64       35.93     10.87 o 
  -1   7   5       70.47       79.71      6.67 o 
   0   7   5      125.39      119.95      6.51 o 
   1   7   5        7.00       11.50      4.43 o 
   2   7   5        2.66       -3.57      4.20 o 
   3   7   5        3.84       -5.67     10.29 o 
   4   7   5        0.97       -7.42      4.95 o 
   5   7   5       32.81       36.13      7.96 o 
   6   7   5       17.93       10.27      6.76 o 
   7   7   5       12.67       12.31      6.29 o 
   8   7   5        2.37        4.69      7.42 o 
  -8   8   5       14.99       10.15      8.45 o 
  -7   8   5        1.49        1.24      7.31 o 
  -6   8   5        1.77       -3.49      6.63 o 
  -5   8   5        0.19       -7.54      6.39 o 
  -4   8   5        0.17       -9.66      6.76 o 
  -3   8   5        7.15       -2.34      5.88 o 
  -2   8   5       51.09       62.39     10.21 o 
  -1   8   5       83.94      104.51      8.38 o 
   0   8   5        0.24       -6.13      4.59 o 
   1   8   5       22.17       15.65      5.46 o 
   2   8   5       22.57       24.97      7.19 o 
   3   8   5        0.93       -7.83      5.22 o 
   4   8   5        5.12       -3.17      6.24 o 
   5   8   5        8.66        6.74      6.57 o 
   6   8   5        0.41       -4.41     10.66 o 
  -5   9   5        9.91       13.47      8.49 o 
  -4   9   5        7.66        1.02      7.88 o 
  -3   9   5       16.94       14.94      6.31 o 
  -2   9   5       15.20        4.59      5.74 o 
  -1   9   5       22.52       26.57      6.79 o 
   0   9   5       51.03       54.61      9.24 o 
   1   9   5       15.97       27.69      7.58 o 
   2   9   5       16.92       12.91      8.32 o 
   3   9   5       32.58       36.07      8.79 o 
   4   9   5        0.56        2.74      7.15 o 
 -12   0   6      126.49      128.81     10.00 o 
 -11   0   6      253.09      269.36     14.57 o 
 -10   0   6      254.20      237.87     10.36 o 
  -9   0   6       11.75       -1.82      4.66 o 
  -8   0   6        6.33        5.18      3.11 o 
  -7   0   6        2.98        0.74      2.50 o 
  -6   0   6       23.30       23.77      2.97 o 
  -5   0   6      348.94      337.44     10.78 o 
  -4   0   6     6156.85     6233.72     49.78 o 
  -3   0   6      177.73      172.09      3.53 o 
  -2   0   6      767.44      776.30     14.97 o 
  -1   0   6     3043.78     2973.78     33.85 o 
   0   0   6      756.75      791.26      9.28 o 
   1   0   6     1447.40     1366.93     14.16 o 
   2   0   6       51.17       46.43      4.22 o 
   3   0   6      956.78      913.59     15.20 o 
   4   0   6       10.68        2.31      3.56 o 
   5   0   6       91.96       80.54      6.09 o 
   6   0   6     1448.81     1459.01     23.65 o 
   7   0   6      169.86      161.06      8.69 o 
   8   0   6       17.47       12.19      5.31 o 
   9   0   6      142.97      150.62      9.64 o 
  10   0   6       10.81        3.15      7.54 o 
 -13   1   6        6.57        7.17     10.66 o 
 -12   1   6       29.11       41.81      6.70 o 
 -11   1   6        8.24        7.16      4.24 o 
 -10   1   6        0.78       -3.73      3.61 o 
  -9   1   6        3.29       -0.82      2.87 o 
  -8   1   6       61.84       63.79      4.56 o 
  -7   1   6        5.30        4.11      1.87 o 
  -6   1   6      525.20      559.51      6.53 o 
  -5   1   6     1290.83     1352.87     10.74 o 
  -4   1   6       29.42       35.61      2.60 o 
  -3   1   6     2638.29     2769.10     19.73 o 
  -2   1   6      106.99       94.35      2.58 o 
  -1   1   6      369.13      377.08      5.69 o 
   0   1   6      308.27      298.67      4.36 o 
   1   1   6      109.89      109.55      3.77 o 
   2   1   6      177.97      180.22      5.61 o 
   3   1   6      166.53      159.21      4.62 o 
   4   1   6      416.63      424.68      7.68 o 
   5   1   6       68.56       81.66      4.54 o 
   6   1   6       22.17       19.90      3.92 o 
   7   1   6        3.98        1.55      3.50 o 
   8   1   6        0.18       -5.09      3.40 o 
   9   1   6       19.31       12.06      4.74 o 
  10   1   6       88.55       64.31      8.44 o 
  11   1   6       22.13       17.92      7.73 o 
 -13   2   6        1.42       -2.40     10.63 o 
 -12   2   6        0.23       -0.69      6.53 o 
 -11   2   6        1.02        0.16      4.13 o 
 -10   2   6      211.87      202.20      6.39 o 
  -9   2   6      553.28      542.87      9.09 o 
  -8   2   6      245.50      230.77      5.81 o 
  -7   2   6      153.62      146.65      4.58 o 
  -6   2   6        7.53        7.12      1.80 o 
  -5   2   6       89.12      100.50      3.43 o 
  -4   2   6      110.84      100.51      3.28 o 
  -3   2   6      608.29      595.97      8.42 o 
  -2   2   6        0.08       -0.55      1.10 o 
  -1   2   6      268.43      270.03      4.92 o 
   0   2   6     2579.88     2920.91     43.14 o 
   1   2   6      866.50      873.32     10.01 o 
   2   2   6     1003.41     1036.62     16.42 o 
   3   2   6      475.87      447.58      6.67 o 
   4   2   6       38.12       35.52      3.65 o 
   5   2   6      102.89       96.37      4.68 o 
   6   2   6      406.36      376.38      8.38 o 
   7   2   6      143.46      127.66      5.74 o 
   8   2   6       52.21       44.82      5.40 o 
   9   2   6       29.32       13.74      5.90 o 
  10   2   6       21.27       16.48      5.78 o 
  11   2   6        2.60        2.61      7.89 o 
 -12   3   6       26.33       29.66      8.58 o 
 -11   3   6       36.60       43.91      5.00 o 
 -10   3   6      114.37      117.83      5.76 o 
  -9   3   6      550.90      562.66      9.68 o 
  -8   3   6      359.70      375.42      7.65 o 
  -7   3   6       29.96       30.40      3.77 o 
  -6   3   6       32.41       29.75      3.76 o 
  -5   3   6      236.70      234.72      6.17 o 
  -4   3   6      105.81      105.68      3.90 o 
  -3   3   6     1422.09     1403.05     25.12 o 
  -2   3   6      602.32      600.43     16.97 o 
  -1   3   6       72.47       65.32      3.59 o 
   0   3   6      296.71      277.86      6.46 o 
   1   3   6     3209.43     3170.99     73.91 o 
   2   3   6       74.62       84.63      4.82 o 
   3   3   6     1409.16     1490.94     24.33 o 
   4   3   6      434.94      436.13      8.32 o 
   5   3   6      133.10      118.63      9.47 o 
   6   3   6      653.00      665.26     11.35 o 
   7   3   6        0.07       -4.46      4.21 o 
   8   3   6       35.46       25.81      5.15 o 
   9   3   6        0.96       -6.12      4.74 o 
  10   3   6       53.45       44.10     10.18 o 
 -12   4   6        0.51        0.18      6.01 o 
 -11   4   6        0.43       -7.34      5.08 o 
 -10   4   6       83.05       81.94      8.33 o 
  -9   4   6       73.09       65.94      7.16 o 
  -8   4   6       59.09       69.49     17.21 o 
  -7   4   6       68.47       80.84      7.79 o 
  -6   4   6       10.66        7.98      4.30 o 
  -5   4   6       85.03       87.14      7.08 o 
  -4   4   6      360.29      341.82      8.39 o 
  -3   4   6      182.47      155.40      5.86 o 
  -2   4   6      309.08      297.32     14.11 o 
  -1   4   6       76.28       67.62      4.20 o 
   0   4   6      153.58      149.35      5.45 o 
   1   4   6      114.22       91.56      4.85 o 
   2   4   6      970.97      962.11     14.29 o 
   3   4   6        6.71       10.30      3.72 o 
   4   4   6       15.66       14.79      4.49 o 
   5   4   6      611.40      635.35     12.83 o 
   6   4   6        0.52        7.94      5.92 o 
   7   4   6       73.28       62.55      7.02 o 
   8   4   6        0.43       -1.91      4.42 o 
   9   4   6       12.91       10.83      5.16 o 
  10   4   6       11.47        0.00      5.57 o 
 -11   5   6        5.58       -0.31      6.04 o 
 -10   5   6        1.68       -5.17      5.27 o 
  -9   5   6        2.32        2.79      6.50 o 
  -8   5   6      143.47      132.14      9.44 o 
  -7   5   6      189.80      193.42     16.92 o 
  -6   5   6      159.13      154.31      8.80 o 
  -5   5   6        9.86       12.18      5.15 o 
  -4   5   6       31.18       39.17      6.05 o 
  -3   5   6       63.75       66.67      9.01 o 
  -2   5   6      133.67      126.41      7.24 o 
  -1   5   6      147.82      143.15      7.09 o 
   0   5   6      301.75      276.25      7.73 o 
   1   5   6       29.83       39.74      5.14 o 
   2   5   6     1294.02     1219.86     20.70 o 
   3   5   6      173.90      180.81      7.38 o 
   4   5   6      645.20      637.64     31.34 o 
   5   5   6      312.62      305.32     27.69 o 
   6   5   6       48.26       50.34      7.47 o 
   7   5   6        2.78       -6.95      5.06 o 
   8   5   6        2.99        0.10      6.41 o 
   9   5   6       17.74       19.77      7.14 o 
 -10   6   6       27.42       29.35      8.14 o 
  -9   6   6        0.01       -3.79      6.04 o 
  -8   6   6       40.92       42.60      8.27 o 
  -7   6   6       91.23      119.03     22.80 o 
  -6   6   6       41.13       69.21     10.63 o 
  -5   6   6       43.22       47.39      7.14 o 
  -4   6   6        2.88        0.35      4.89 o 
  -3   6   6       70.62       75.38      7.76 o 
  -2   6   6       20.78       21.53      3.73 o 
  -1   6   6      114.18      122.38      6.77 o 
   0   6   6        2.17       -2.85      3.47 o 
   1   6   6       39.62       40.29      5.22 o 
   2   6   6      439.89      408.58     10.47 o 
   3   6   6      632.29      619.22     21.67 o 
   4   6   6      329.21      292.05     24.59 o 
   5   6   6      124.99      139.62      9.61 o 
   6   6   6        3.01       -2.72      5.44 o 
   7   6   6        1.90       -5.52      5.77 o 
   8   6   6        1.80       -1.92      6.80 o 
  -9   7   6       54.50       48.06      9.10 o 
  -8   7   6        5.22        2.56      7.11 o 
  -7   7   6       27.70       22.99      7.75 o 
  -6   7   6        0.99       -8.21      5.48 o 
  -5   7   6       32.11       30.53      7.25 o 
  -4   7   6        0.31       -7.50      5.00 o 
  -3   7   6       15.13       13.38      6.16 o 
  -2   7   6      189.96      179.55     13.09 o 
  -1   7   6       88.16       95.53      6.58 o 
   0   7   6       81.03       92.95      6.99 o 
   1   7   6      108.61      107.94      7.01 o 
   2   7   6      162.48      142.23      7.40 o 
   3   7   6       31.21       39.78      7.60 o 
   4   7   6      133.13      141.41     18.62 o 
   5   7   6        0.84       -0.22      7.63 o 
   6   7   6       37.38       49.42     15.50 o 
   7   7   6        6.93        6.04      7.24 o 
  -8   8   6        2.20        4.86      9.07 o 
  -7   8   6       46.15       31.64      8.51 o 
  -6   8   6        0.26       -8.72      5.81 o 
  -5   8   6       12.17       -6.90      6.16 o 
  -4   8   6        1.15        0.89      6.13 o 
  -3   8   6        2.87       -4.42      4.75 o 
  -2   8   6       38.85       41.62      6.57 o 
  -1   8   6        8.41        6.73      6.27 o 
   0   8   6        4.92        7.13      5.10 o 
   1   8   6        0.06       -5.61      4.63 o 
   2   8   6       46.24       38.98     12.55 o 
   3   8   6       23.69       26.91     10.54 o 
   4   8   6        0.02       -3.63      6.67 o 
   5   8   6        4.66       -0.68      7.31 o 
  -5   9   6       12.73        8.05      8.51 o 
  -4   9   6       13.69       -2.63      8.49 o 
  -3   9   6        0.03       -4.93      5.34 o 
  -2   9   6        3.93        1.27      6.13 o 
  -1   9   6        0.01       -3.23      6.28 o 
   0   9   6        9.81        9.40      7.28 o 
   1   9   6       18.54       17.11      7.93 o 
   2   9   6        2.33       -1.32      6.82 o 
   3   9   6        3.66       -3.68      7.22 o 
 -13   1   7      113.07      136.24     16.39 o 
 -12   1   7       99.22      123.56     10.93 o 
 -11   1   7      209.70      192.33     11.47 o 
 -10   1   7       78.97       63.10      6.17 o 
  -9   1   7      306.35      287.71      6.56 o 
  -8   1   7      155.43      144.27      4.76 o 
  -7   1   7      730.18      716.64      8.04 o 
  -6   1   7      159.87      145.46      3.56 o 
  -5   1   7      384.35      427.97      5.40 o 
  -4   1   7     6537.43     6950.41     84.91 o 
  -3   1   7      251.58      219.40      4.01 o 
  -2   1   7        1.00        0.35      1.21 o 
  -1   1   7      132.63      142.58      2.93 o 
   0   1   7      481.81      481.03      5.99 o 
   1   1   7        0.24        0.24      1.46 o 
   2   1   7     1267.00     1256.39     11.31 o 
   3   1   7      565.84      552.81     10.94 o 
   4   1   7        3.22       -1.05      2.64 o 
   5   1   7      122.67      126.11      5.26 o 
   6   1   7      123.00      110.35      5.33 o 
   7   1   7        3.58       -3.72      3.39 o 
   8   1   7        0.57       -4.87      3.78 o 
   9   1   7       64.78       47.03      7.95 o 
  10   1   7        4.91        1.53      4.70 o 
 -13   2   7       35.59       54.21     14.40 o 
 -12   2   7       62.46       64.60     13.61 o 
 -11   2   7      171.70      170.64      8.62 o 
 -10   2   7       51.93       44.80      5.30 o 
  -9   2   7       25.90       16.29      4.14 o 
  -8   2   7      112.50      102.03      4.42 o 
  -7   2   7       41.25       46.03      3.39 o 
  -6   2   7      294.65      280.82      4.92 o 
  -5   2   7     3622.45     3751.94     38.48 o 
  -4   2   7        0.18        2.84      1.89 o 
  -3   2   7      111.31       98.48      3.46 o 
  -2   2   7     1684.04     1735.82     29.89 o 
  -1   2   7     2026.15     2162.06     20.28 o 
   0   2   7      430.11      448.91      8.67 o 
   1   2   7      828.80      864.08     10.35 o 
   2   2   7      945.14     1000.84     10.15 o 
   3   2   7      269.85      266.29      6.33 o 
   4   2   7      204.68      201.41      5.94 o 
   5   2   7       13.82        9.86      3.61 o 
   6   2   7        5.98        1.19      3.59 o 
   7   2   7       16.08       18.11      4.42 o 
   8   2   7       60.61       63.45      9.03 o 
   9   2   7        1.63       -5.42      4.56 o 
  10   2   7       27.89       21.37      7.77 o 
 -12   3   7        4.42        0.31     10.84 o 
 -11   3   7        6.67        2.96      4.67 o 
 -10   3   7       61.98       69.36      7.09 o 
  -9   3   7       34.20       49.44      5.39 o 
  -8   3   7       21.01       32.00      4.50 o 
  -7   3   7       16.05       14.81      3.77 o 
  -6   3   7        3.56        3.39      2.93 o 
  -5   3   7       22.25       20.00      2.95 o 
  -4   3   7        4.36        2.23      2.09 o 
  -3   3   7      116.36      121.90      4.92 o 
  -2   3   7      155.46      131.57      4.65 o 
  -1   3   7       74.92       68.50      3.89 o 
   0   3   7       99.29      111.48      5.10 o 
   1   3   7       36.56       34.35      3.12 o 
   2   3   7       66.76       57.51      3.76 o 
   3   3   7      583.16      588.56     11.21 o 
   4   3   7       72.33       89.35      5.10 o 
   5   3   7      731.30      722.30     11.81 o 
   6   3   7        1.53        0.59      3.89 o 
   7   3   7       42.40       26.20      5.31 o 
   8   3   7        8.60       -2.02      6.21 o 
   9   3   7       20.68       14.23      5.17 o 
  10   3   7        0.03       -7.12      4.80 o 
 -12   4   7       60.16       63.97     10.24 o 
 -11   4   7       12.23       21.23      6.21 o 
 -10   4   7        8.83        7.00      5.31 o 
  -9   4   7      257.62      242.86      9.69 o 
  -8   4   7      501.79      515.98     12.65 o 
  -7   4   7        0.65        3.93      5.11 o 
  -6   4   7        8.45       11.82      4.96 o 
  -5   4   7      412.66      401.08     11.37 o 
  -4   4   7       29.16       32.26      3.85 o 
  -3   4   7       98.85       95.59      9.19 o 
  -2   4   7       72.23       62.28      4.26 o 
  -1   4   7      170.00      176.98      5.93 o 
   0   4   7      212.55      214.69      7.96 o 
   1   4   7      733.04      764.18     23.74 o 
   2   4   7      107.14       97.60      5.45 o 
   3   4   7        1.47       -2.70      3.35 o 
   4   4   7      233.14      236.54      8.54 o 
   5   4   7       54.18       60.17      6.92 o 
   6   4   7      224.91      230.99     10.98 o 
   7   4   7       13.67        9.16      5.24 o 
   8   4   7       16.07        4.30      4.40 o 
   9   4   7        0.08       -6.66      5.18 o 
 -11   5   7        0.10       -3.51      6.04 o 
 -10   5   7       31.22       37.69      8.56 o 
  -9   5   7       21.65       14.08      7.61 o 
  -8   5   7      342.27      328.99     12.75 o 
  -7   5   7      510.21      527.89     18.48 o 
  -6   5   7     1062.29     1079.71     35.44 o 
  -5   5   7      303.14      282.01     14.83 o 
  -4   5   7       91.86       97.78     11.61 o 
  -3   5   7       19.04       19.95      3.95 o 
  -2   5   7      125.82      119.08      5.47 o 
  -1   5   7        0.73       -4.24      2.82 o 
   0   5   7      141.59      140.50      6.12 o 
   1   5   7      192.22      167.53      6.66 o 
   2   5   7        5.53       17.12      4.44 o 
   3   5   7     1362.17     1364.76     33.98 o 
   4   5   7      138.81      132.57      8.70 o 
   5   5   7       13.00       16.90      7.34 o 
   6   5   7       11.92        8.90      8.61 o 
   7   5   7       26.66       23.59     12.31 o 
   8   5   7        1.46       -0.84      5.38 o 
   9   5   7       25.04       22.73     14.47 o 
 -10   6   7        5.70       -2.43      7.23 o 
  -9   6   7       32.83       36.43     11.88 o 
  -8   6   7      193.33      181.12     11.09 o 
  -7   6   7      115.54      133.68      9.72 o 
  -6   6   7      498.88      491.16     15.14 o 
  -5   6   7       80.13       83.68      8.61 o 
  -4   6   7       15.06        8.13      5.43 o 
  -3   6   7      494.02      488.05     16.68 o 
  -2   6   7       17.03       11.43      4.21 o 
  -1   6   7        2.45        6.71      4.06 o 
   0   6   7      253.24      241.31     18.03 o 
   1   6   7      203.14      198.64     15.23 o 
   2   6   7        0.64        1.81      4.46 o 
   3   6   7       31.00       34.77      5.94 o 
   4   6   7       14.45       29.01      8.28 o 
   5   6   7       12.06       13.33      7.16 o 
   6   6   7        2.14       -2.58      5.60 o 
   7   6   7        1.40       -1.05      6.12 o 
   8   6   7        9.96        8.81      6.23 o 
  -9   7   7        0.12       -3.38      7.13 o 
  -8   7   7       46.64       46.94     14.97 o 
  -7   7   7       48.74       52.25      8.79 o 
  -6   7   7       66.23       64.78     11.23 o 
  -5   7   7       15.52       14.78      6.79 o 
  -4   7   7        1.75       -5.72      5.43 o 
  -3   7   7        1.25       -6.07      4.05 o 
  -2   7   7       50.51       52.11      6.64 o 
  -1   7   7       11.40        8.45      4.41 o 
   0   7   7        0.60       -0.88      4.46 o 
   1   7   7       97.74       98.37      7.57 o 
   2   7   7        0.07       -3.92      4.48 o 
   3   7   7        4.93       -2.32      6.27 o 
   4   7   7       21.74       20.05      7.03 o 
   5   7   7       27.43       21.96      9.65 o 
   6   7   7       11.28        4.01      6.41 o 
  -7   8   7       12.08       18.06      8.39 o 
  -6   8   7        1.73       -4.63      7.11 o 
  -5   8   7       78.76       85.98     17.71 o 
  -4   8   7       23.73       17.82      7.93 o 
  -3   8   7        5.67        2.79      5.30 o 
  -2   8   7       10.30       -0.91      5.06 o 
  -1   8   7        1.34       -4.53      5.73 o 
   0   8   7        4.93        2.81      5.06 o 
   1   8   7        0.09       -2.61      4.92 o 
   2   8   7        5.41       -0.69      6.62 o 
   3   8   7       47.75       59.83      9.42 o 
   4   8   7        0.01       -9.15      6.10 o 
   5   8   7       26.29       27.22      8.62 o 
  -4   9   7       26.31       26.82      9.26 o 
  -3   9   7        2.37       -6.29      7.53 o 
  -2   9   7        3.09       -0.15      6.22 o 
  -1   9   7        0.02       -8.43      5.84 o 
   0   9   7        1.39       -3.42      8.57 o 
   1   9   7       16.26       16.99      7.91 o 
   2   9   7       13.09       13.91      8.44 o 
 -13   0   8       70.23       97.15     15.57 o 
 -12   0   8       73.16       70.91     13.82 o 
 -11   0   8      121.84      108.05     14.68 o 
 -10   0   8        2.79       -1.61      7.17 o 
  -9   0   8       54.05       67.00     11.45 o 
  -8   0   8        1.78        1.15      3.74 o 
  -7   0   8      269.89      250.92      9.37 o 
  -6   0   8     1077.51     1061.60     21.93 o 
  -5   0   8       38.42       42.67      4.97 o 
  -4   0   8     1039.74     1085.85     18.81 o 
  -3   0   8      245.56      236.88      8.37 o 
  -2   0   8       96.16       97.42      5.64 o 
  -1   0   8      228.72      192.36      7.10 o 
   0   0   8      818.68      797.66     10.37 o 
   1   0   8     7198.48     7678.91     72.63 o 
   2   0   8     2174.07     2116.58     27.00 o 
   3   0   8      288.74      262.69      8.62 o 
   4   0   8        5.01       -3.31      3.49 o 
   5   0   8        6.84        2.19      4.62 o 
   6   0   8      332.23      338.56     11.80 o 
   7   0   8        0.07       -4.20      6.17 o 
   8   0   8        0.20       -6.27      4.93 o 
   9   0   8       74.27       90.17     17.08 o 
  10   0   8        1.48        0.62      9.36 o 
 -13   1   8       25.58       33.23     12.65 o 
 -12   1   8       32.48       27.37      8.15 o 
 -11   1   8       14.74       21.86      7.25 o 
 -10   1   8      124.58      115.61      9.58 o 
  -9   1   8        2.50       -3.11      3.83 o 
  -8   1   8      119.76      110.74      6.33 o 
  -7   1   8        1.28       -2.57      2.28 o 
  -6   1   8       54.73       49.15      3.07 o 
  -5   1   8        2.33        9.02      2.23 o 
  -4   1   8      173.55      193.52      5.17 o 
  -3   1   8      304.28      312.85      5.13 o 
  -2   1   8        8.05       11.84      1.91 o 
  -1   1   8      149.36      139.92      4.98 o 
   0   1   8       40.56       44.75      2.53 o 
   1   1   8      921.05      933.97      9.48 o 
   2   1   8      461.10      479.34      6.68 o 
   3   1   8       37.27       38.83      3.59 o 
   4   1   8       84.75       80.08      4.76 o 
   5   1   8        0.08       -4.50      3.00 o 
   6   1   8       15.89        5.29      3.69 o 
   7   1   8       15.02        6.04      4.10 o 
   8   1   8      123.77      123.43      6.48 o 
   9   1   8        0.67       -5.67      5.03 o 
  10   1   8        0.48       -6.22      4.81 o 
 -12   2   8       47.72       37.16      8.47 o 
 -11   2   8        0.79       -1.35      6.53 o 
 -10   2   8        3.34        4.43      5.02 o 
  -9   2   8      105.61       96.82      7.33 o 
  -8   2   8       86.16       88.25      6.61 o 
  -7   2   8      224.71      199.20      6.17 o 
  -6   2   8        1.28        2.32      2.21 o 
  -5   2   8      182.16      174.21      4.61 o 
  -4   2   8       26.60       34.99      2.80 o 
  -3   2   8      103.25       93.40      3.67 o 
  -2   2   8       33.99       39.13      3.08 o 
  -1   2   8      129.80      104.69      5.28 o 
   0   2   8        2.67        6.98      2.10 o 
   1   2   8      197.90      181.06      4.88 o 
   2   2   8        0.00       -1.84      1.73 o 
   3   2   8       14.17       10.86      3.02 o 
   4   2   8       16.57       13.05      3.37 o 
   5   2   8       52.22       43.91      4.78 o 
   6   2   8      229.08      206.99      7.19 o 
   7   2   8       79.17       80.43      6.24 o 
   8   2   8        0.76       -7.10      4.73 o 
   9   2   8        0.17       -7.47      4.98 o 
  10   2   8       14.95       -1.29      4.82 o 
 -12   3   8       11.88        2.65      7.23 o 
 -11   3   8       31.43       41.52      8.47 o 
 -10   3   8       33.98       17.94      5.74 o 
  -9   3   8        0.13       -5.22      4.43 o 
  -8   3   8     1075.77     1107.90     27.34 o 
  -7   3   8      303.75      307.98      7.96 o 
  -6   3   8      205.23      201.67      6.36 o 
  -5   3   8       48.08       53.86      3.52 o 
  -4   3   8     1002.23     1033.62     20.06 o 
  -3   3   8       65.90       59.93      3.10 o 
  -2   3   8      182.26      182.74      5.00 o 
  -1   3   8      310.29      278.27      5.98 o 
   0   3   8       87.05       93.31      4.07 o 
   1   3   8      187.35      173.47      6.24 o 
   2   3   8      161.93      157.49      6.46 o 
   3   3   8       87.45       87.36      5.77 o 
   4   3   8      108.75      107.35      5.31 o 
   5   3   8      230.45      236.38      8.63 o 
   6   3   8       16.00       18.41      4.58 o 
   7   3   8      113.19      122.96      7.74 o 
   8   3   8       19.21       17.51      5.59 o 
   9   3   8        0.02       -3.85      5.04 o 
 -12   4   8        8.15       -7.37     10.49 o 
 -11   4   8        0.38       -5.48      5.60 o 
 -10   4   8        1.95        2.92      5.21 o 
  -9   4   8       30.94       25.68      5.79 o 
  -8   4   8      328.53      326.89      8.87 o 
  -7   4   8      506.29      486.78     11.84 o 
  -6   4   8     1216.71     1205.24     18.82 o 
  -5   4   8       39.61       57.27      6.82 o 
  -4   4   8      894.09      901.09     13.66 o 
  -3   4   8       15.30       17.45      3.30 o 
  -2   4   8      160.02      132.40      5.34 o 
  -1   4   8       17.22       15.51      3.34 o 
   0   4   8      234.28      247.43      9.59 o 
   1   4   8       32.49       31.60      6.46 o 
   2   4   8       72.49       83.53      5.92 o 
   3   4   8       34.88       53.47      5.98 o 
   4   4   8      584.65      510.79     12.21 o 
   5   4   8      268.35      278.76      9.62 o 
   6   4   8       22.53       27.69      7.05 o 
   7   4   8       38.40       29.96      5.74 o 
   8   4   8      110.20      100.54     66.80 o 
   9   4   8        4.23       -5.04      5.08 o 
 -11   5   8       10.98        4.25      9.41 o 
 -10   5   8       15.41       13.29      7.41 o 
  -9   5   8       39.21       47.98      7.08 o 
  -8   5   8       21.12       22.91      6.06 o 
  -7   5   8        1.79       -3.83      5.23 o 
  -6   5   8       24.89       39.37     16.08 o 
  -5   5   8        6.84        4.36      5.45 o 
  -4   5   8      140.66      137.22      8.54 o 
  -3   5   8       28.63       30.79      4.34 o 
  -2   5   8       10.07        9.40      3.80 o 
  -1   5   8        1.07       -3.58      3.02 o 
   0   5   8        8.76        7.13      3.68 o 
   1   5   8        9.95        4.98      3.95 o 
   2   5   8      316.30      282.43      8.97 o 
   3   5   8      156.25      159.82      7.71 o 
   4   5   8        0.11       -0.13      4.41 o 
   5   5   8       53.52       53.99      8.04 o 
   6   5   8       17.54        8.66      6.02 o 
   7   5   8        2.14       -0.72      5.74 o 
   8   5   8        2.72       -0.20      7.65 o 
 -10   6   8        0.79      -10.33      7.37 o 
  -9   6   8        1.17       -2.71      6.40 o 
  -8   6   8       28.21       28.21      7.43 o 
  -7   6   8      119.48      126.32     10.72 o 
  -6   6   8       62.51       74.52     17.47 o 
  -5   6   8      116.81      108.51      8.60 o 
  -4   6   8       28.84       32.47      6.84 o 
  -3   6   8        6.20       -7.62      6.93 o 
  -2   6   8       44.06       32.00     10.38 o 
  -1   6   8       27.63       27.65      5.84 o 
   0   6   8       32.35       36.48      6.64 o 
   1   6   8       19.41       15.38      5.72 o 
   2   6   8        3.74       -3.22      5.37 o 
   3   6   8      131.49      147.63     28.10 o 
   4   6   8       94.56       90.99     26.54 o 
   5   6   8        7.00       16.22      7.03 o 
   6   6   8        6.97        3.87      7.23 o 
   7   6   8        8.68       -1.53      6.64 o 
  -8   7   8        0.09       -3.13      6.48 o 
  -7   7   8        7.68       -7.57      7.13 o 
  -6   7   8        7.85        4.32      6.28 o 
  -5   7   8        0.17       -6.47      5.65 o 
  -4   7   8       17.87       21.35      8.83 o 
  -3   7   8       34.89       62.09      8.62 o 
  -2   7   8        9.04        2.72      6.82 o 
  -1   7   8       85.19       97.81      7.59 o 
   0   7   8       35.31       47.24      8.94 o 
   1   7   8        1.41       -3.50      4.92 o 
   2   7   8       52.02       65.82     14.82 o 
   3   7   8        1.83        0.72      6.88 o 
   4   7   8       39.41       46.85     11.42 o 
   5   7   8       19.34        6.17      7.79 o 
   6   7   8       46.74       34.81     12.55 o 
  -7   8   8        5.32       -2.27      7.14 o 
  -6   8   8       20.47       16.41      8.16 o 
  -5   8   8        0.00       -6.53      6.51 o 
  -4   8   8       89.16      118.71     11.09 o 
  -3   8   8        8.15       10.17      7.61 o 
  -2   8   8       30.28       53.82     32.34 o 
  -1   8   8       13.19        1.82      9.53 o 
   0   8   8       15.29       19.69     14.13 o 
   1   8   8        7.08       11.08      6.07 o 
   2   8   8        5.25       11.59      7.15 o 
   3   8   8        4.61        8.11      7.41 o 
   4   8   8        0.21       -3.98      7.94 o 
  -3   9   8        0.04       -2.04      8.38 o 
  -2   9   8        8.78        7.19      8.63 o 
  -1   9   8        2.09        0.69      9.21 o 
   0   9   8        2.26       -1.17     10.80 o 
 -12   1   9       27.27       20.23      7.71 o 
 -11   1   9       63.00       63.81      9.20 o 
 -10   1   9        0.72       -5.42      5.94 o 
  -9   1   9      899.55      883.95     16.67 o 
  -8   1   9       61.15       62.71      5.94 o 
  -7   1   9       14.88       14.78      4.49 o 
  -6   1   9      434.03      427.50     11.06 o 
  -5   1   9        4.52        5.83      2.52 o 
  -4   1   9      487.97      500.47      9.04 o 
  -3   1   9      482.12      457.07     10.93 o 
  -2   1   9      180.64      174.02      5.42 o 
  -1   1   9      120.78      123.51      4.86 o 
   0   1   9      984.09     1039.30     10.43 o 
   1   1   9       99.65      118.05      3.75 o 
   2   1   9       43.15       47.84      3.75 o 
   3   1   9       17.02       22.76      3.43 o 
   4   1   9      294.29      304.92      7.54 o 
   5   1   9       56.83       60.62      5.32 o 
   6   1   9      289.10      290.67      8.27 o 
   7   1   9      135.79      127.25     12.16 o 
   8   1   9       16.76        9.02      3.99 o 
   9   1   9        0.14       -4.50      5.03 o 
 -12   2   9       70.25       60.52      9.91 o 
 -11   2   9       23.28        8.48      8.44 o 
 -10   2   9       69.82       70.64      6.92 o 
  -9   2   9       96.10       91.54     13.70 o 
  -8   2   9      186.67      177.68     10.75 o 
  -7   2   9      127.82      123.97      7.03 o 
  -6   2   9      139.81      138.41      9.83 o 
  -5   2   9        2.34       -0.44      2.46 o 
  -4   2   9       43.68       45.69      3.82 o 
  -3   2   9      113.92      105.64      4.89 o 
  -2   2   9      958.93      975.39     17.56 o 
  -1   2   9      684.48      708.38     19.22 o 
   0   2   9        0.11       -1.59      1.98 o 
   1   2   9        1.30        2.74      2.24 o 
   2   2   9       40.43       43.67      4.67 o 
   3   2   9        0.46       -2.42      2.79 o 
   4   2   9        0.56       -1.72      3.27 o 
   5   2   9      281.80      302.10      8.13 o 
   6   2   9      197.66      214.05      7.60 o 
   7   2   9      428.11      449.10     12.43 o 
   8   2   9        0.32       -7.12      4.94 o 
   9   2   9        1.79       -7.81      5.21 o 
 -12   3   9        0.05       -3.97      7.62 o 
 -11   3   9       32.94       28.21      6.71 o 
 -10   3   9       22.51       17.20      5.81 o 
  -9   3   9       71.14       61.22      7.04 o 
  -8   3   9        0.80       -5.28      4.37 o 
  -7   3   9      127.95      123.46      7.08 o 
  -6   3   9      655.13      613.78     13.50 o 
  -5   3   9      107.98      118.95      5.54 o 
  -4   3   9      510.02      497.15      8.04 o 
  -3   3   9     1278.79     1372.44     25.94 o 
  -2   3   9      119.32      116.78      6.03 o 
  -1   3   9        1.62       -1.26      2.57 o 
   0   3   9      164.02      150.72      4.98 o 
   1   3   9       35.65       27.19      3.26 o 
   2   3   9       33.96       27.78      4.44 o 
   3   3   9        8.16       10.17      4.73 o 
   4   3   9       13.79       10.09      4.72 o 
   5   3   9       17.38       10.54      4.36 o 
   6   3   9       15.43       23.57      4.72 o 
   7   3   9       16.69        4.67      4.59 o 
   8   3   9        7.77       -3.23      6.58 o 
   9   3   9       10.45        3.27      8.76 o 
 -11   4   9        6.59        5.81      5.91 o 
 -10   4   9        8.31        7.89      5.45 o 
  -9   4   9      138.62      134.31      8.04 o 
  -8   4   9      295.92      298.86     10.77 o 
  -7   4   9        9.35       -7.03      5.26 o 
  -6   4   9       23.04       20.96      6.62 o 
  -5   4   9      137.29      127.18      6.98 o 
  -4   4   9       40.53       34.50      4.88 o 
  -3   4   9       27.39       19.98      4.61 o 
  -2   4   9      132.82      128.57      6.52 o 
  -1   4   9       49.15       43.55      4.77 o 
   0   4   9       50.67       41.48      4.66 o 
   1   4   9       83.05       88.37      6.97 o 
   2   4   9      407.14      369.06      9.74 o 
   3   4   9      297.50      306.97      9.94 o 
   4   4   9        0.04       -6.22      4.41 o 
   5   4   9       11.47       18.52      5.30 o 
   6   4   9       46.64       36.41     16.61 o 
   7   4   9       25.21       14.76      7.11 o 
   8   4   9        2.43        0.32      4.40 o 
 -10   5   9        2.81       -2.51      6.89 o 
  -9   5   9       54.48       50.72      9.19 o 
  -8   5   9       76.68      104.27     11.12 o 
  -7   5   9       86.02       86.59      9.77 o 
  -6   5   9       15.92        5.07      5.80 o 
  -5   5   9        4.16        7.43      5.48 o 
  -4   5   9       94.54      103.67      8.74 o 
  -3   5   9       83.79       74.93      6.14 o 
  -2   5   9       32.87       31.32      6.45 o 
  -1   5   9       92.96       98.94      8.13 o 
   0   5   9      341.51      358.27     28.08 o 
   1   5   9       34.45       23.40      4.99 o 
   2   5   9      213.26      195.05      8.20 o 
   3   5   9      333.94      293.02     19.40 o 
   4   5   9       22.23       10.66      5.42 o 
   5   5   9       29.22       22.90      7.07 o 
   6   5   9       53.72       52.84     11.49 o 
   7   5   9       16.84       21.76     13.92 o 
  -9   6   9        0.11      -10.24      6.83 o 
  -8   6   9        3.31        4.09      6.91 o 
  -7   6   9       36.72       39.02     11.25 o 
  -6   6   9        0.99       -3.12      5.54 o 
  -5   6   9      126.08      136.03     10.80 o 
  -4   6   9        0.03       -5.70      5.23 o 
  -3   6   9       49.70       68.28     16.89 o 
  -2   6   9        0.80       -5.67      4.02 o 
  -1   6   9       69.12       67.65      8.09 o 
   0   6   9       13.44        6.84      5.89 o 
   1   6   9      184.76      181.45     10.47 o 
   2   6   9       19.70       18.56      5.37 o 
   3   6   9      110.13      100.93     23.76 o 
   4   6   9       29.56       31.60      8.66 o 
   5   6   9      163.60      177.12     23.40 o 
   6   6   9        1.55        0.52      9.81 o 
  -8   7   9        3.79       -6.65     10.36 o 
  -7   7   9       24.12       12.38     11.49 o 
  -6   7   9       51.87       62.94      9.23 o 
  -5   7   9      132.48      136.25     10.39 o 
  -4   7   9       87.79      110.25     12.36 o 
  -3   7   9       10.80       14.63      7.25 o 
  -2   7   9        3.12       -1.79      6.14 o 
  -1   7   9       40.08       22.66      7.94 o 
   0   7   9        0.10       -8.36      6.33 o 
   1   7   9        0.00       -4.02      7.05 o 
   2   7   9       55.03       82.66     10.86 o 
   3   7   9        5.72        6.93     14.06 o 
   4   7   9       84.76      104.34     36.16 o 
   5   7   9       33.74       33.04     12.72 o 
  -6   8   9        1.03      -11.03      7.35 o 
  -5   8   9       22.31       35.10      8.82 o 
  -4   8   9        0.29        0.35      7.10 o 
  -3   8   9        1.89        3.12      7.53 o 
  -2   8   9       18.26       14.10      8.59 o 
  -1   8   9       94.06      101.54     15.77 o 
   0   8   9       12.51       22.56     11.14 o 
   1   8   9       19.09       20.24     11.30 o 
   2   8   9       27.62       43.62     15.64 o 
   3   8   9        0.50       -4.18     14.13 o 
 -12   0  10      127.65      118.51     17.01 o 
 -11   0  10       54.97       63.47     12.52 o 
 -10   0  10      203.05      189.77     16.77 o 
  -9   0  10       85.25      119.26     14.47 o 
  -8   0  10      743.64      743.95     17.89 o 
  -7   0  10       10.98        9.87      4.79 o 
  -6   0  10      142.91      116.66      7.45 o 
  -5   0  10      484.12      465.34     12.99 o 
  -4   0  10       27.20       22.83      5.76 o 
  -3   0  10     1341.71     1340.63     29.42 o 
  -2   0  10     1153.76     1085.31     19.82 o 
  -1   0  10       18.53       17.77      4.13 o 
   0   0  10       58.93       55.93     10.97 o 
   1   0  10      435.10      496.60     13.97 o 
   2   0  10        7.78        9.35      4.47 o 
   3   0  10      445.66      444.78     12.43 o 
   4   0  10      361.65      387.59     12.41 o 
   5   0  10        4.69        0.30      5.84 o 
   6   0  10       59.84       57.20      8.62 o 
   7   0  10      120.08      114.23     17.63 o 
   8   0  10       55.99       44.96      8.20 o 
   9   0  10        5.37        1.29      6.70 o 
 -12   1  10        3.00        0.17      7.50 o 
 -11   1  10        9.32       12.51      8.49 o 
 -10   1  10       21.60       14.81      7.08 o 
  -9   1  10      191.64      177.81      8.50 o 
  -8   1  10        8.88        0.33      4.39 o 
  -7   1  10       70.95       70.87      5.04 o 
  -6   1  10        0.31       -3.49      2.66 o 
  -5   1  10       50.01       47.01      4.16 o 
  -4   1  10      805.09      820.68     24.22 o 
  -3   1  10        0.21       -3.49      2.33 o 
  -2   1  10       12.11       10.29      2.95 o 
  -1   1  10      793.64      786.59     11.59 o 
   0   1  10      278.81      281.25      6.71 o 
   1   1  10       32.59       30.22      3.86 o 
   2   1  10      145.54      149.35      5.16 o 
   3   1  10      545.69      581.26     10.85 o 
   4   1  10       13.75       14.71      4.01 o 
   5   1  10      285.16      305.61      9.97 o 
   6   1  10       40.77       55.95      5.80 o 
   7   1  10       28.54       28.26      5.48 o 
   8   1  10       12.02        4.43      4.70 o 
   9   1  10       18.21        9.38      6.07 o 
 -12   2  10       29.60       33.46      8.79 o 
 -11   2  10        0.05        0.60      7.97 o 
 -10   2  10        7.08       -5.41      4.71 o 
  -9   2  10       33.00       19.86      5.47 o 
  -8   2  10        9.08       -3.04      4.27 o 
  -7   2  10       11.29        1.51      4.00 o 
  -6   2  10       57.73       53.13      4.75 o 
  -5   2  10      778.07      757.54     12.27 o 
  -4   2  10        5.00        4.47      2.93 o 
  -3   2  10     1114.76     1090.16     18.14 o 
  -2   2  10        0.09       -1.13      2.60 o 
  -1   2  10       15.51       12.93      3.30 o 
   0   2  10       21.26       20.10      4.45 o 
   1   2  10       20.36       17.33      7.56 o 
   2   2  10      294.39      269.43     11.13 o 
   3   2  10       20.72       13.76      3.80 o 
   4   2  10       46.76       50.14      5.14 o 
   5   2  10      157.36      162.14      6.81 o 
   6   2  10      219.99      211.34      7.89 o 
   7   2  10        7.79        4.83      4.26 o 
   8   2  10        0.60       -7.10      4.73 o 
 -11   3  10      133.17      126.21     11.19 o 
 -10   3  10       63.21       85.69      8.05 o 
  -9   3  10        3.88        2.99      5.04 o 
  -8   3  10       79.00       58.58      6.66 o 
  -7   3  10      352.78      359.46     11.17 o 
  -6   3  10       47.89       43.03      5.81 o 
  -5   3  10       71.69       73.87      6.92 o 
  -4   3  10     1799.58     1826.52     34.01 o 
  -3   3  10        0.90        8.90      4.28 o 
  -2   3  10      512.76      512.14     13.51 o 
  -1   3  10       59.63       68.63      5.40 o 
   0   3  10       35.19       35.29      4.88 o 
   1   3  10       39.94       35.17      6.30 o 
   2   3  10       38.82       29.99      6.32 o 
   3   3  10      145.45      132.94     12.34 o 
   4   3  10        2.50       -5.97      4.34 o 
   5   3  10      104.24      106.28      6.50 o 
   6   3  10        1.16       -3.41      4.55 o 
   7   3  10       33.37       18.45      5.02 o 
   8   3  10        1.31       -2.91      4.90 o 
 -11   4  10        3.08        2.82      6.16 o 
 -10   4  10       71.98       66.78      7.94 o 
  -9   4  10       60.55       73.08     16.72 o 
  -8   4  10      179.14      173.35      9.06 o 
  -7   4  10        0.01       -6.80      8.32 o 
  -6   4  10        7.98        3.68      6.04 o 
  -5   4  10      244.13      214.72     16.15 o 
  -4   4  10       48.70       38.28      5.60 o 
  -3   4  10        9.78        8.30      4.36 o 
  -2   4  10      219.20      233.94      8.70 o 
  -1   4  10       31.23       36.23      5.22 o 
   0   4  10       64.04       56.17      5.59 o 
   1   4  10        0.01       -4.49      4.62 o 
   2   4  10       67.47       52.10      9.88 o 
   3   4  10        0.92        1.71      5.71 o 
   4   4  10        7.50       12.26      6.60 o 
   5   4  10       67.47       77.14      7.49 o 
   6   4  10       15.55       13.85      6.60 o 
   7   4  10        6.97        0.80      5.55 o 
 -10   5  10        0.38       -6.72      8.56 o 
  -9   5  10        4.38        0.79      6.90 o 
  -8   5  10      111.08      123.72     11.57 o 
  -7   5  10      283.96      267.71     13.41 o 
  -6   5  10       41.74       42.79      7.91 o 
  -5   5  10       83.30       71.49      9.29 o 
  -4   5  10       14.25       -1.76      5.48 o 
  -3   5  10       17.43        1.07      4.21 o 
  -2   5  10       87.84       70.97      6.38 o 
  -1   5  10       79.90       80.38      6.80 o 
   0   5  10       11.84       16.68      6.52 o 
   1   5  10       60.97       48.23      7.49 o 
   2   5  10        1.13       -7.83      5.22 o 
   3   5  10        0.02       -0.11      5.81 o 
   4   5  10        0.14       -0.62      6.07 o 
   5   5  10        3.00        3.22     10.36 o 
   6   5  10        2.31        5.04     11.28 o 
   7   5  10        0.67        3.53      7.82 o 
  -9   6  10        0.46       -2.55      7.27 o 
  -8   6  10       43.91       54.24      9.22 o 
  -7   6  10      100.05       99.13     11.43 o 
  -6   6  10      165.85      184.37     18.84 o 
  -5   6  10      100.92      106.82     14.85 o 
  -4   6  10        4.08        8.71      9.26 o 
  -3   6  10       66.48       71.05     12.17 o 
  -2   6  10        0.16       -7.69      5.13 o 
  -1   6  10       16.70        2.47      5.63 o 
   0   6  10        7.92        4.03      5.71 o 
   1   6  10        0.67       -2.75      5.28 o 
   2   6  10       35.08       25.86      7.66 o 
   3   6  10       26.04       48.33      9.01 o 
   5   6  10       14.28       44.75     21.29 o 
  -7   7  10       20.37       21.84     11.08 o 
  -6   7  10       60.45       86.07     14.92 o 
  -5   7  10        0.20       -6.65      7.75 o 
  -4   7  10       56.82       50.44     13.51 o 
  -3   7  10        8.39       14.30     10.25 o 
  -2   7  10      105.04      141.97     33.42 o 
  -1   7  10        0.68       -1.92      9.16 o 
   0   7  10        5.25        6.24      8.10 o 
   1   7  10       55.78       85.04     22.74 o 
   2   7  10        0.07       -2.48      8.59 o 
   3   7  10      193.22      369.32     32.58 o 
   4   7  10       31.07       76.02     24.11 o 
  -5   8  10       15.48        3.84     11.66 o 
  -4   8  10       28.53       22.15     12.82 o 
  -3   8  10       10.06       -1.13     10.56 o 
  -2   8  10       14.59       25.61     10.75 o 
  -1   8  10        4.46        9.74     11.21 o 
   0   8  10       21.60       15.67     11.73 o 
   1   8  10        3.39        3.34      9.54 o 
 -12   1  11      134.39      142.08     12.49 o 
 -11   1  11      124.51      139.47     11.74 o 
 -10   1  11       13.58        9.99      6.87 o 
  -9   1  11       42.52       29.57      5.89 o 
  -8   1  11       32.11       29.53      5.59 o 
  -7   1  11       52.95       46.67      4.90 o 
  -6   1  11      430.36      404.41     10.32 o 
  -5   1  11       27.99       25.36      4.17 o 
  -4   1  11     1001.10     1036.74     14.75 o 
  -3   1  11      267.90      258.89      7.43 o 
  -2   1  11       20.40       10.09      3.30 o 
  -1   1  11       17.94       16.96      3.19 o 
   0   1  11        0.08       -1.28      2.42 o 
   1   1  11      129.52      115.27      8.18 o 
   2   1  11      470.15      475.98     15.32 o 
   3   1  11       52.35       49.26      7.95 o 
   4   1  11       58.81       59.30     12.07 o 
   5   1  11       19.27       20.11      5.75 o 
   6   1  11       23.75       25.24      6.55 o 
   7   1  11        1.44        3.94      5.03 o 
   8   1  11        0.07        2.91      5.19 o 
 -11   2  11       47.39       45.55      9.48 o 
 -10   2  11      105.54      120.69     11.17 o 
  -9   2  11        1.75       -4.86      4.32 o 
  -8   2  11        1.78       -6.17      4.11 o 
  -7   2  11       96.47       86.95      7.16 o 
  -6   2  11      593.30      611.07     11.62 o 
  -5   2  11      100.43      102.50      6.07 o 
  -4   2  11      261.67      282.03      8.09 o 
  -3   2  11      493.77      524.16     10.47 o 
  -2   2  11       31.07       24.12      3.68 o 
  -1   2  11        2.52        0.06      3.67 o 
   0   2  11        9.53        5.70      4.80 o 
   1   2  11      104.43      103.73      9.29 o 
   2   2  11      272.49      291.52     12.08 o 
   3   2  11      272.00      292.36     12.88 o 
   4   2  11      158.01      170.11      8.09 o 
   5   2  11       17.13       16.74      5.71 o 
   6   2  11       13.02       10.73      5.82 o 
   7   2  11        9.55        0.75      5.89 o 
   8   2  11        0.20       -3.87      9.10 o 
 -11   3  11        0.23        0.22      7.03 o 
 -10   3  11       22.49       27.23      8.11 o 
  -9   3  11       10.08       12.50      5.47 o 
  -8   3  11       11.25        1.11      5.22 o 
  -7   3  11        7.88        0.69      4.82 o 
  -6   3  11       98.12       89.97      7.16 o 
  -5   3  11      616.06      594.23     14.29 o 
  -4   3  11       69.09       58.37      5.21 o 
  -3   3  11       66.69       56.51      5.91 o 
  -2   3  11       33.40       26.64      5.01 o 
  -1   3  11        4.36       -1.51      3.38 o 
   0   3  11       39.73       22.91      6.39 o 
   1   3  11        0.67       -2.77      5.10 o 
   2   3  11        5.46       -0.45      6.05 o 
   3   3  11       23.79       21.83      7.09 o 
   4   3  11      202.51      203.57     11.41 o 
   5   3  11       29.47       21.11     10.41 o 
   6   3  11        1.74       -8.19      5.46 o 
   7   3  11        9.68        3.60      7.04 o 
 -10   4  11       21.41       20.98      6.82 o 
  -9   4  11        8.30        3.64      5.31 o 
  -8   4  11        0.06       -1.57      5.08 o 
  -7   4  11      282.08      278.15     13.46 o 
  -6   4  11        0.07       -0.40      5.50 o 
  -5   4  11        6.25       -1.16      4.89 o 
  -4   4  11       62.39       61.60      6.19 o 
  -3   4  11      369.20      370.85     10.76 o 
  -2   4  11        7.47        4.89      4.06 o 
  -1   4  11       41.54       44.50      6.30 o 
   0   4  11      108.28       91.18      9.02 o 
   1   4  11       54.74       45.97      8.01 o 
   2   4  11       60.72       69.27     10.90 o 
   3   4  11       26.77       21.99      7.73 o 
   4   4  11       48.50       42.27     10.15 o 
   5   4  11        0.03       -3.50      6.64 o 
   6   4  11       22.72       24.72     11.28 o 
   7   4  11        1.16      -14.71      9.81 o 
 -10   5  11        0.06       -8.76      7.70 o 
  -9   5  11       68.27       76.51     10.88 o 
  -8   5  11       41.52       28.33      8.38 o 
  -7   5  11        5.69        5.25      7.09 o 
  -6   5  11        7.73        4.11      6.86 o 
  -5   5  11      109.01      107.17     10.11 o 
  -4   5  11        8.81       10.53      6.32 o 
  -3   5  11        2.19       -1.10      4.38 o 
  -2   5  11      270.55      270.76      9.77 o 
  -1   5  11      288.97      253.72      9.46 o 
   0   5  11       51.46       45.87      7.63 o 
   1   5  11        9.80        6.50      6.34 o 
   2   5  11       24.62       23.12      7.83 o 
   3   5  11        7.78       17.32      7.53 o 
   4   5  11       35.22       40.92     13.96 o 
   5   5  11        5.30        3.84     10.32 o 
   6   5  11        5.86       -5.73     11.28 o 
  -8   6  11      151.52      151.07     12.61 o 
  -7   6  11       35.32       36.63      8.83 o 
  -6   6  11       39.73       46.94      9.28 o 
  -5   6  11        4.28       -2.31      6.81 o 
  -4   6  11       23.94       23.21      7.20 o 
  -3   6  11        1.35       -6.34      6.18 o 
  -2   6  11        2.35        3.85      4.92 o 
  -1   6  11        1.20       -1.52      5.92 o 
   0   6  11        1.64        1.10      9.76 o 
   1   6  11        1.02       -1.34      6.42 o 
   2   6  11        9.36        0.98      7.60 o 
   3   6  11        2.88       -0.47      9.09 o 
   4   6  11        0.47        2.13     11.35 o 
  -6   7  11       16.34       22.89      8.81 o 
  -5   7  11        0.25        2.98     10.84 o 
  -4   7  11        4.22        8.95     10.46 o 
  -3   7  11       11.45       -4.39      8.85 o 
  -2   7  11        4.31        4.39     10.70 o 
  -1   7  11        3.60       -1.61      9.64 o 
   0   7  11       13.92       16.87     11.59 o 
   1   7  11        0.06        8.02     11.14 o 
   2   7  11        2.42        8.45     10.87 o 
   3   7  11        8.81       24.24     32.47 o 
 -11   0  12      132.03      137.54     17.97 o 
 -10   0  12        0.55       -4.01      8.26 o 
  -9   0  12        7.69        0.75      9.50 o 
  -8   0  12      451.52      408.15     14.40 o 
  -7   0  12      315.74      334.75     17.99 o 
  -6   0  12        3.42        1.22      5.06 o 
  -5   0  12      405.00      444.26     14.61 o 
  -4   0  12     1009.45     1025.76     31.60 o 
  -3   0  12      112.08      113.55      9.00 o 
  -2   0  12       40.05       45.92      7.70 o 
  -1   0  12      109.39      118.15      9.50 o 
   0   0  12        6.88       10.99      7.30 o 
   1   0  12      360.20      366.47     19.58 o 
   2   0  12        4.03       12.96      7.58 o 
   3   0  12       17.79       13.99      9.53 o 
   4   0  12        0.09       -6.17      7.27 o 
   5   0  12       92.28       99.89     15.26 o 
   6   0  12      226.46      251.11     19.58 o 
   7   0  12      596.05      694.88     30.79 o 
 -11   1  12       61.91       66.43     10.74 o 
 -10   1  12       15.12       13.59      8.23 o 
  -9   1  12       47.79       38.72      7.75 o 
  -8   1  12       20.28       13.09      4.94 o 
  -7   1  12      299.48      278.95      8.57 o 
  -6   1  12       11.80       18.32      4.35 o 
  -5   1  12       67.17       60.90      5.40 o 
  -4   1  12       40.93       46.41      5.08 o 
  -3   1  12       26.50       28.13      4.27 o 
  -2   1  12        0.55       -4.88      3.25 o 
  -1   1  12        0.17       -4.09      2.78 o 
   0   1  12      412.69      404.62     10.64 o 
   1   1  12      125.27      106.98      8.39 o 
   2   1  12        2.64       -2.58      4.95 o 
   3   1  12        2.81       -2.06      5.44 o 
   4   1  12        3.39       -0.29      6.00 o 
   5   1  12        3.02        5.46      6.75 o 
   6   1  12       29.80       50.22      9.90 o 
   7   1  12       26.71       28.05      9.57 o 
 -11   2  12        4.87        1.51      7.99 o 
 -10   2  12       81.70       78.24     10.32 o 
  -9   2  12        6.84        3.04      5.21 o 
  -8   2  12      197.69      187.25      9.31 o 
  -7   2  12       68.16       72.92      7.12 o 
  -6   2  12       55.34       45.46      6.56 o 
  -5   2  12      134.14      133.91      6.96 o 
  -4   2  12        2.83        6.83      3.90 o 
  -3   2  12      427.70      394.71      9.67 o 
  -2   2  12       21.07       23.75      4.15 o 
  -1   2  12        3.67        0.45      3.89 o 
   0   2  12        1.23       -3.57      4.77 o 
   1   2  12       15.39       16.43      6.34 o 
   2   2  12       83.54       87.71      9.13 o 
   3   2  12        0.71        7.49      6.14 o 
   4   2  12        6.84        7.66      6.56 o 
   5   2  12       13.17        9.77      7.72 o 
   6   2  12       57.49       81.07     10.84 o 
   7   2  12        6.50       -2.15      8.19 o 
 -10   3  12        0.98       -7.87      5.24 o 
  -9   3  12        0.30       -7.44      5.12 o 
  -8   3  12       10.65        3.84      5.24 o 
  -7   3  12      207.10      205.69     15.30 o 
  -6   3  12       42.07       25.60      5.69 o 
  -5   3  12        0.71       -4.75      3.17 o 
  -4   3  12      144.12      117.58      6.35 o 
  -3   3  12        5.54       -4.22      3.91 o 
  -2   3  12        0.45       -0.30      4.56 o 
  -1   3  12      119.85      116.34      7.27 o 
   0   3  12      146.44      151.38     10.07 o 
   1   3  12       42.94       51.53      8.68 o 
   2   3  12       62.40       67.43      8.80 o 
   3   3  12        1.55       -5.02      5.57 o 
   4   3  12       95.09       92.52     10.56 o 
   5   3  12       33.09       17.61      9.45 o 
   6   3  12        7.34        9.01      8.38 o 
 -10   4  12        5.51        4.97      6.23 o 
  -9   4  12        3.32       -5.89      5.09 o 
  -8   4  12        0.01       -7.35      4.90 o 
  -7   4  12       14.78       15.59      7.69 o 
  -6   4  12        4.90       -0.86      5.95 o 
  -5   4  12        6.08        8.08      6.45 o 
  -4   4  12        6.89        7.18      4.54 o 
  -3   4  12       21.23       18.49      4.87 o 
  -2   4  12      130.70      117.27      7.47 o 
  -1   4  12       21.45        1.60      5.54 o 
   0   4  12       37.13       27.92      7.55 o 
   1   4  12       69.37       87.34     16.32 o 
   2   4  12        2.77        1.80      6.51 o 
   3   4  12        1.74       -3.18      8.42 o 
   4   4  12       27.32       39.40      9.02 o 
   5   4  12       11.14        8.07      7.93 o 
   6   4  12        4.18       -0.41     10.08 o 
  -9   5  12        0.54       -1.79      8.14 o 
  -8   5  12        9.61        7.57     12.36 o 
  -7   5  12       18.03       11.28      7.49 o 
  -6   5  12       22.94       20.04      7.38 o 
  -5   5  12        0.74       -7.92      5.88 o 
  -4   5  12        3.97       -3.58      6.13 o 
  -3   5  12        3.07        4.65      4.83 o 
  -2   5  12        0.16        0.83      4.68 o 
  -1   5  12       13.08        7.33      7.22 o 
   0   5  12        1.80        2.88      6.48 o 
   1   5  12        2.57       -5.77      6.04 o 
   2   5  12        1.60       -4.68      6.51 o 
   3   5  12       10.63        3.31      7.43 o 
   4   5  12        0.77        1.16      7.48 o 
   5   5  12       17.38        9.46     10.84 o 
  -7   6  12       10.59       13.08      8.01 o 
  -6   6  12        5.89        1.17      7.05 o 
  -5   6  12       13.87       13.77     13.05 o 
  -4   6  12        7.24        4.20      7.10 o 
  -3   6  12       12.18        9.19      7.35 o 
  -2   6  12        4.74       -3.26      8.61 o 
  -1   6  12        1.82        1.58      6.29 o 
   0   6  12        0.07        6.20      6.96 o 
   1   6  12       38.16       36.19      8.35 o 
   2   6  12       24.92       16.44      8.22 o 
   3   6  12        0.02       -5.49      8.44 o 
  -5   7  12        0.88        0.49      8.50 o 
  -4   7  12       31.74       39.85     12.00 o 
  -3   7  12        0.01       -7.23      6.62 o 
  -2   7  12        3.14        4.15     11.14 o 
  -1   7  12        2.03        1.92     10.87 o 
   0   7  12       31.82       27.70      8.85 o 
   1   7  12        4.27       14.86      8.11 o 
 -11   1  13       11.64        9.81      8.50 o 
 -10   1  13        1.68        4.96      7.68 o 
  -9   1  13        1.12        1.86      6.18 o 
  -8   1  13      100.92      104.18      8.49 o 
  -7   1  13      156.96      154.02      8.41 o 
  -6   1  13        5.99        1.79      3.95 o 
  -5   1  13       92.33      115.11      6.65 o 
  -4   1  13     1476.75     1526.80     19.88 o 
  -3   1  13      419.99      427.56     10.30 o 
  -2   1  13      152.82      148.81      6.74 o 
  -1   1  13      292.68      282.69      8.27 o 
   0   1  13        0.28       -3.09      5.31 o 
   1   1  13       44.58       47.94      7.97 o 
   2   1  13        0.32       -4.78      5.82 o 
   3   1  13        4.82       -0.32      5.80 o 
   4   1  13        4.91       -0.13      9.19 o 
   5   1  13      101.09      116.91     11.98 o 
   6   1  13        8.51       10.43      8.75 o 
 -10   2  13      109.43       89.15     12.76 o 
  -9   2  13       40.08       48.89      7.20 o 
  -8   2  13       85.85      104.10     10.30 o 
  -7   2  13        0.95        5.03      4.65 o 
  -6   2  13      252.84      262.42      9.03 o 
  -5   2  13        0.20       -2.14      3.58 o 
  -4   2  13       40.03       46.78      5.41 o 
  -3   2  13      160.47      155.09      7.06 o 
  -2   2  13        9.15        3.04      3.97 o 
  -1   2  13       14.75        4.56      6.51 o 
   0   2  13      179.30      172.02     15.36 o 
   1   2  13       26.68       24.20      7.38 o 
   2   2  13       67.74       53.51      8.34 o 
   3   2  13        2.65        4.34      6.66 o 
   4   2  13       46.71       48.22      8.89 o 
   5   2  13       19.64       14.69      8.55 o 
   6   2  13       34.28       35.05      9.85 o 
 -10   3  13       11.69        1.81      6.18 o 
  -9   3  13        2.83       -6.09      5.61 o 
  -8   3  13        0.39       -7.29      4.86 o 
  -7   3  13        1.84       -4.52      4.58 o 
  -6   3  13       57.88       52.53      6.85 o 
  -5   3  13        7.45        2.42      4.55 o 
  -4   3  13        7.36        2.08      4.47 o 
  -3   3  13        7.88        6.21      4.59 o 
  -2   3  13        2.08       -0.21      4.63 o 
  -1   3  13        1.25       -3.54      6.16 o 
   0   3  13        7.13       -2.19      8.81 o 
   1   3  13      162.42      150.49     10.64 o 
   2   3  13        0.02        0.27      6.19 o 
   3   3  13      108.51       99.29     10.62 o 
   4   3  13        3.21        0.37      6.99 o 
   5   3  13        0.53       -2.38      7.19 o 
  -9   4  13       14.69       13.86      6.85 o 
  -8   4  13        0.65       -1.10      7.19 o 
  -7   4  13        1.91       -9.10      6.07 o 
  -6   4  13       97.82      112.28     11.17 o 
  -5   4  13        2.06       -5.56      6.52 o 
  -4   4  13        0.53       -5.91      5.72 o 
  -3   4  13       93.68       99.01      7.92 o 
  -2   4  13       16.03       15.39      5.35 o 
  -1   4  13        2.55       -3.10      6.18 o 
   0   4  13        2.37       -8.34      5.56 o 
   1   4  13        4.51       -1.91      6.50 o 
   2   4  13       17.73        1.14      6.55 o 
   3   4  13        2.70       -9.80      6.90 o 
   4   4  13        7.26        7.92      8.07 o 
  -8   5  13        2.10        4.17      8.12 o 
  -7   5  13       46.04       68.35     10.19 o 
  -6   5  13       14.32       23.73      7.49 o 
  -5   5  13        0.30       -7.74      6.12 o 
  -4   5  13       25.91       14.02      6.57 o 
  -3   5  13       12.75        2.73      6.57 o 
  -2   5  13      153.32      151.68     10.75 o 
  -1   5  13        2.89        5.34      6.50 o 
   0   5  13       13.10        0.55      6.70 o 
   1   5  13       38.44       50.23     21.31 o 
   2   5  13        7.81        1.21      7.67 o 
   3   5  13       21.24       17.97      9.00 o 
  -6   6  13        7.99       -0.19      7.19 o 
  -5   6  13        0.68        1.14      7.70 o 
  -4   6  13       29.84       22.41      8.31 o 
  -3   6  13        0.64        2.86      9.04 o 
  -2   6  13       84.74       92.79     15.95 o 
  -1   6  13        8.58        9.75     14.61 o 
   0   6  13       54.42       47.10      9.08 o 
   1   6  13       10.89        9.82      7.49 o 
   2   6  13        3.48       -1.95      8.10 o 
 -10   0  14      172.41      205.44     19.58 o 
  -9   0  14        0.98        5.38     10.70 o 
  -8   0  14        5.74       -4.73      9.53 o 
  -7   0  14       46.73       54.38      8.15 o 
  -6   0  14        2.35       -0.44      5.63 o 
  -5   0  14      386.13      386.63     14.79 o 
  -4   0  14        1.54        9.40      6.64 o 
  -3   0  14      566.35      614.22     28.58 o 
  -2   0  14      505.00      573.18     17.02 o 
  -1   0  14        4.68        0.26      5.17 o 
   0   0  14       31.17       10.49      9.60 o 
   1   0  14        0.07       -4.15      8.33 o 
   2   0  14       29.29       37.93     11.73 o 
   3   0  14        7.47       14.09     11.21 o 
   4   0  14        3.12      -12.89      9.53 o 
   5   0  14        1.60        4.53     11.86 o 
 -10   1  14        1.49       -6.11      7.56 o 
  -9   1  14       67.31       86.02     10.66 o 
  -8   1  14       27.87       25.70      5.92 o 
  -7   1  14       11.78        8.84      5.87 o 
  -6   1  14       11.42        9.50      4.28 o 
  -5   1  14      189.74      196.55      8.07 o 
  -4   1  14       19.32       33.11      5.18 o 
  -3   1  14      272.68      299.82      9.45 o 
  -2   1  14      208.97      244.33      8.41 o 
  -1   1  14       91.97       98.15      7.54 o 
   0   1  14        5.86        2.13      6.45 o 
   1   1  14        1.91       -7.92      5.93 o 
   2   1  14        0.80       -7.92      5.77 o 
   3   1  14        9.61       -4.33      6.28 o 
   4   1  14       46.40       52.85     10.01 o 
   5   1  14       18.86        6.14      8.01 o 
 -10   2  14        0.01       -7.32      8.61 o 
  -9   2  14       13.49        0.04      5.99 o 
  -8   2  14        1.00       -4.33      4.98 o 
  -7   2  14       30.60       32.82      6.09 o 
  -6   2  14       28.99       26.68      6.28 o 
  -5   2  14       20.91       16.54      4.63 o 
  -4   2  14       59.85       58.84      5.80 o 
  -3   2  14        9.20        6.43      4.17 o 
  -2   2  14       21.13       13.83      5.28 o 
  -1   2  14        9.80        3.13      6.87 o 
   0   2  14       11.91        4.37      6.80 o 
   1   2  14       22.63       25.96      7.92 o 
   2   2  14        3.23        7.80      6.98 o 
   3   2  14       24.63       27.87      9.02 o 
   4   2  14        7.55        6.58      7.36 o 
   5   2  14        0.00       -0.72      8.42 o 
  -9   3  14       33.19       39.51      7.62 o 
  -8   3  14       75.56       92.23      8.77 o 
  -7   3  14        4.68       -5.98      4.79 o 
  -6   3  14       10.38        1.78      5.07 o 
  -5   3  14        0.03       -7.26      4.84 o 
  -4   3  14       51.11       50.58      6.57 o 
  -3   3  14       98.82      119.14      8.29 o 
  -2   3  14      292.02      282.94     13.80 o 
  -1   3  14        8.90       -2.23      6.82 o 
   0   3  14       10.99       13.34      7.43 o 
   1   3  14        0.02       -1.68      6.16 o 
   2   3  14       22.98       25.18      8.04 o 
   3   3  14       22.74       21.54      8.58 o 
   4   3  14       66.61       81.02     11.35 o 
  -8   4  14       69.22       79.40     11.38 o 
  -7   4  14        0.99      -10.24      9.76 o 
  -6   4  14        0.01        1.04      6.01 o 
  -5   4  14        5.98       -6.53     10.01 o 
  -4   4  14        8.93       13.62      6.93 o 
  -3   4  14        1.79       -0.62      4.96 o 
  -2   4  14       15.82        6.99      6.74 o 
  -1   4  14       70.13       92.17     10.78 o 
   0   4  14        0.04       -4.00      6.91 o 
   1   4  14        8.96        1.91      6.62 o 
   2   4  14        0.67       -4.28      7.40 o 
   3   4  14       46.66       42.92     10.00 o 
  -7   5  14        0.03       -4.47      7.34 o 
  -6   5  14       24.25       28.70      8.54 o 
  -5   5  14        0.75       -5.28      6.98 o 
  -4   5  14        0.11        2.70      6.88 o 
  -3   5  14        1.94       -1.03      9.84 o 
  -2   5  14        5.65        1.32      6.76 o 
  -1   5  14        0.24       -7.55      6.94 o 
   0   5  14        0.07       -7.35      7.22 o 
   1   5  14       18.78       22.29      8.34 o 
   2   5  14        9.03        5.19      8.22 o 
  -4   6  14       28.35       35.93      9.60 o 
  -3   6  14        1.13       -7.44      9.81 o 
  -2   6  14        0.89       -1.06     11.21 o 
  -1   6  14       48.46       42.42     14.56 o 
  -9   1  15       28.07       22.61      9.27 o 
  -8   1  15       31.32       26.73      6.84 o 
  -7   1  15       65.50       63.88      7.42 o 
  -6   1  15        0.15        0.76      4.43 o 
  -5   1  15        0.82        4.77      6.27 o 
  -4   1  15        0.57       -2.94      4.07 o 
  -3   1  15      565.59      633.57     13.34 o 
  -2   1  15       11.79        9.12      5.59 o 
  -1   1  15        3.42       -6.47      6.57 o 
   0   1  15        0.98       -6.82      5.96 o 
   1   1  15        6.16        1.25      6.75 o 
   2   1  15       65.60       79.01     10.90 o 
   3   1  15        3.19       10.36     11.49 o 
   4   1  15        0.94       -3.74      7.98 o 
  -9   2  15       23.05       20.71      7.05 o 
  -8   2  15        6.82        6.71      6.35 o 
  -7   2  15        2.94       -0.36      5.47 o 
  -6   2  15       77.34       77.55      7.91 o 
  -5   2  15        7.13       10.33      4.76 o 
  -4   2  15       34.46       46.84      6.87 o 
  -3   2  15       15.43       23.88      5.18 o 
  -2   2  15        1.78       -0.01      7.87 o 
  -1   2  15        1.15       -5.69      6.22 o 
   0   2  15        4.12       -0.01      6.40 o 
   1   2  15      105.78      119.61     11.83 o 
   2   2  15        4.15       -1.11      7.61 o 
   3   2  15       19.36       17.50      8.52 o 
  -8   3  15       13.37        7.85      6.61 o 
  -7   3  15        3.16        0.29      6.01 o 
  -6   3  15        0.00       -0.14      5.39 o 
  -5   3  15        0.00       -4.53      4.92 o 
  -4   3  15        5.97        3.22      5.26 o 
  -3   3  15        9.13        7.05      5.31 o 
  -2   3  15        6.77        5.43      7.72 o 
  -1   3  15       41.00       37.44      9.18 o 
   0   3  15       59.19       43.20      9.42 o 
   1   3  15       19.92        8.83     10.10 o 
   2   3  15        0.16       -1.20      7.22 o 
   3   3  15        3.96        6.73      7.79 o 
  -7   4  15       49.49       56.47     10.66 o 
  -6   4  15        2.05        3.59      7.85 o 
  -5   4  15        3.26       -0.65      6.56 o 
  -4   4  15        3.81        3.84      6.78 o 
  -3   4  15        1.70        1.72      6.60 o 
  -2   4  15        0.00       -9.38      6.55 o 
  -1   4  15        1.95        3.32      7.52 o 
   0   4  15       10.55        8.73      8.90 o 
   1   4  15        5.18        2.13      7.59 o 
  -4   5  15       45.13       63.02      9.97 o 
  -3   5  15        2.55        8.92     10.39 o 
  -2   5  15        0.22       -8.07      6.71 o 
  -1   5  15        3.59       -1.56      7.61 o 
  -8   0  16        9.04       -7.85     10.73 o 
  -7   0  16       35.28       37.53      8.83 o 
  -6   0  16       76.76      100.67     10.73 o 
  -5   0  16        6.03       -2.58      6.44 o 
  -4   0  16       69.01       84.89     10.30 o 
  -3   0  16      407.10      408.84     15.89 o 
  -2   0  16       88.15       99.41     15.57 o 
  -1   0  16       74.50       65.29     13.82 o 
   0   0  16       50.84       49.31     13.92 o 
   1   0  16       24.10       40.98     13.85 o 
   2   0  16       86.43       95.91     16.43 o 
  -8   1  16       11.25        1.42      6.14 o 
  -7   1  16        1.22       -8.27      5.51 o 
  -6   1  16        3.41        0.34      4.84 o 
  -5   1  16       56.64       74.63      6.83 o 
  -4   1  16      133.80      140.42      7.84 o 
  -3   1  16       91.21      116.20      7.80 o 
  -2   1  16       28.92       21.63      8.38 o 
  -1   1  16        0.11       -5.63      6.72 o 
   0   1  16        1.41       -9.72      6.48 o 
   1   1  16       11.76       22.34      8.72 o 
   2   1  16       30.96       27.46     11.28 o 
  -7   2  16       19.61       13.00      6.72 o 
  -6   2  16       32.45       22.01      6.92 o 
  -5   2  16        2.80       -0.47      4.91 o 
  -4   2  16       18.60       22.22      5.44 o 
  -3   2  16       28.51       35.57      8.86 o 
  -2   2  16       44.84       47.26      9.64 o 
  -1   2  16       20.44       33.45      9.47 o 
   0   2  16       37.14       36.14      9.16 o 
   1   2  16        0.08       -5.06      6.60 o 
  -6   3  16       28.46       39.10      7.28 o 
  -5   3  16       77.54       96.79     11.04 o 
  -4   3  16        4.85       -0.17      5.42 o 
  -3   3  16       20.30        8.32      7.87 o 
  -2   3  16        0.57       -1.60      6.86 o 
  -1   3  16        8.47        7.42      8.40 o 
   0   3  16       22.38       23.25      8.95 o 
  -4   4  16       17.62       19.61     13.34 o 
  -3   4  16        8.67       10.29      8.08 o 
  -2   4  16       17.24        5.31      8.38 o 
  -5   1  17        1.44       -6.85      4.99 o 
  -4   1  17        0.05       -1.00      5.00 o 
  -3   1  17       40.44       50.84      8.05 o 
  -2   1  17       16.57       23.20      9.30 o 
  -1   1  17       21.26       24.20      9.30 o 
  -4   2  17       10.88       11.37      6.18 o 
  -3   2  17       37.66       31.14     12.93 o 
  -2   2  17       16.90       31.09      9.05 o 
                                                 
